# Supplementary material for: The P2 nucleic acid binding protein of Sugarcane bacilliform virus is a viral pathogenic factor
Source: PeerJ. 2024 Feb 20;12:e16982. doi: 10.7717/peerj.16982 (PMC10885806; doi:10.7717/peerj.16982)
Supplement: Supplemental Information 3 [file peerj-12-16982-s003.zip]

Archive with 4 entries (4 files):
- badnavirus p2 align-2.PNG
- badnavirus p2 phylogenetic tree-Bootstrap.PDF
- badnavirus p2 protein sequences.txt
- badnavirus p2 align-1.PNG
