# Supplementary material for: The P2 nucleic acid binding protein of Sugarcane bacilliform virus is a viral pathogenic factor
Source: PeerJ. 2024 Feb 20;12:e16982. doi: 10.7717/peerj.16982 (PMC10885806; doi:10.7717/peerj.16982)
Supplement: Supplemental Information 3 [file peerj-12-16982-s003.zip › badnavirus p2 protein sequences.txt]

>NP_569149.1 small protein of unknown function [Banana streak OL virus]
MSNSITSSAVYQQAIAGTTGDWESPGVGISDRGSVNNTQLTRQLNTIIFLCTKTQQEVLALKDTVADIQN
RLRILERTGATSAGTPQLKGEIDAINEKLSRIQQIQGSQPRKDGGTAATSKVFQDPYKLLRNLK

>YP_002117530.1 ORF2 [Cycad leaf necrosis virus]
MSLANSKSSQAYQDALAATATAWEGTSSGFSDKAETPSIASLSRQLNTILFLTLRIDSNLSDLQNRVQVL
DDRVRLVQNAREVYGTRAQIDSLAEQLAGLQINPTTVIKTTGTLKVHRNPFELLRRIR

>NP_039819.1 hypothetical protein ComYMVgp2 [Commelina yellow mottle virus]
MSNITESKGYKEALSVTNNYLAPAIGIGGATDVGLTGVTKQLNTTIYLVAKITQQIEDLQSTIKRLEERV
QSLEKAKTPVVTQDPNPEIISKLSDIQISLARQRAVNPAISGVSNYTAPTIKKVDRILRVFKKFN

>NP_041733.1 hypothetical protein CSSVgp2 [Cacao swollen shoot virus]
MTDSPAYQEALKEAEKVDPPAVGITTSTGVTAVQGFKTVIKQNNVQICLLAVIADKLEELIQDQKKARKD
KAKEVAIPEDLITKLQGLSIQEKGEAKVTRKPEPKGTLFGFKDPYKILAAEKAKITLKPVKE

>AXG50781.1 ORF2 [Piper yellow mottle virus]
MSYINSSASSAYKEALKATELLEEPALGFIKPRDHNREGIQKSVTAVTKQNNTLIQLVVSLHDKINNLEE
KVDKLRKEPSRESGISADLITKLENLTLREKEKPKEVKGKRLVFRDPLDIIKSERKKLDGPVTSKDFGGR
SDHSVQTEPKADAQSPTSS

>AAD30189.1 P12 [Rice tungro bacilliform virus]
MSADYPTFKEALEKFKNLESDTVSKDKFNWVFTLENIKTTADVNLASKGLVQLYALQEIDKKINNLTAQV
SKLPTTSGSSSAGAIVPAGSNTQGQYKAPPKKGIKRKYPA

>YP_009130663.1 hypothetical protein [Taro bacilliform CH virus]
MSHINTQDTETYTSALQATEEIEAPAVSFAKPADNKGPNSGTSTLIKQNNTQIELLVRLTEEVKALREEL
AQFRNEKGQVSSIPDDLISGLKNLKLSDQKPREAAGKLRVFKNPLEEYKKEKARKC

>SCBV MH2 P2
MSISEPAYSAALAKTKTIFGDQGEGFVTASPGATIAAKQLNTVIELLLTLHGKITAFEGRLQDLKEDIAKKADKPNTSGL
DKQFDDLTKKIEGLRSGSQPKQPVVRGKLKVKVNPFDLLKKIQ
