# Supplementary material for: The P2 nucleic acid binding protein of Sugarcane bacilliform virus is a viral pathogenic factor
Source: PeerJ. 2024 Feb 20;12:e16982. doi: 10.7717/peerj.16982 (PMC10885806; doi:10.7717/peerj.16982)
Supplement: Supplemental Information 4 [file peerj-12-16982-s004.zip]

Archive with 17 entries (16 files):
- Fig 2-Subcellular localization/
- Fig 2-Subcellular localization/Protoplast GFP P2-eGFP.tif
- Fig 2-Subcellular localization/Protoplast RFP P2-eGFP.tif
- Fig 2-Subcellular localization/bright P2-eGFP.tif
- Fig 2-Subcellular localization/GFP P2-eGFP.png
- Fig 2-Subcellular localization/Merge P2-egfp.tif
- Fig 2-Subcellular localization/RFP P2-egfp.png
- Fig 2-Subcellular localization/Bright 35s-eGFP.tif
- Fig 2-Subcellular localization/GFP 35s-eGFP.tif
- Fig 2-Subcellular localization/Merge 35s-eGFP.tif
- Fig 2-Subcellular localization/RFP 35s-eGFP.tif
- Fig 2-Subcellular localization/Protoplast bright P2-eGFP.tif
- Fig 2-Subcellular localization/Protoplast Merge P2-eGFP.tif
- Fig 2-Subcellular localization/Protoplast bright 35s-eGFP.tif
- Fig 2-Subcellular localization/Protoplast GFP 35s-eGFP.tif
- Fig 2-Subcellular localization/Protoplast merge 35s-eGFP.tif
- Fig 2-Subcellular localization/Protoplast RFP 35s-eGFP.tif
