# Supplementary material for: The P2 nucleic acid binding protein of Sugarcane bacilliform virus is a viral pathogenic factor
Source: PeerJ. 2024 Feb 20;12:e16982. doi: 10.7717/peerj.16982 (PMC10885806; doi:10.7717/peerj.16982)
Supplement: Supplemental Information 5 [file peerj-12-16982-s005.txt]

>OR672147 Sugarcane bacilliform virus isolate MH2, complete genome
TGGTATCAGAGCGAGGTATGAATTTTATCACAGTTATGTTCTAATTTCCTAAGATAGGGAGCCGAGGGCTCTGCTGATGA
GTTTAAGGACAACTAGTTGTGCAAGTTTCTTTAGATGATACGTCGAAAGGTTGAACTTTAACAACTTTGTTTACACTACG
AACTAATGGTTGTTATATGAGAGAACGATAATGCGGGGTAAGCTTGGTTCATTCTGAACATCAGGTAGACTCTGGTTTAG
ATAACATTGATAGTTAGTGCAAAGGGAGTAAGATCTGGTAAGGTAAGAGTACCCGTCAAGGCAGGTGGCCGCTCAAGGGG
AAGATAAGCCTAGAGATCAAAGCTCTATTGCGATACTATCTATCTGTTTTATCTGAATTGTATGCTACTATCTGAGACTA
AGTTTCATCACTAAGAACTGCCTTCGCAAGCCTCTCGGAATCCGCCATTAAAGTAGTATACTAGTAAACAAGGAAGTTGA
AACTATATACCTGTAAGACTTAAGTCTAAAACGGAACCTCTGGAACTGGCTAGAAGTCTAGAGACTCTGAAAGCATCCCA
AGGTAAACCCTATCTGCCCGTTAGAACTGTGATACAGTCGTATCTACCTTGCATGAAATCTGAAGCCGAGTGGGAAACCC
AGTTTAACACTTGGAAAAATTCTCATACTTTCGAAAATTCAAACCAAGAGCTTATTCTTGGACCAAAAATATCTAGTTTA
GATTTAAATCACAACATCCGTACTACCTGTTATAGAGTAGATCTTGGATACAAAGTTCTTCTAACATCGCAGCAGAAGGC
CCAAGCTCACCGAGTCGAGCTATATACTGCCGCGAAGAATCACAACGTCGAGCACAGCAAGCAGCTCAAGCTTGTTGGAG
ATAAGGCTGAACAATCGCTGATCATTCAGAAGGAACAGCGTTCACGCCTGAAGAGAATCGAAGACGGCCTATCAACCCTC
AGTAGGGAAGTCCACAACCTTCGTGTGGAGTACCTGAAGCGGAGGCCTTTATCCAAAGAAGACGTTGCTGAATTGGTGCT
CACCATATCTGAGCAACCAAAGTTCATCGAGAAGCAGACTGAGCTGCTACTCGAACAAGTCAAGAAGTTGGTCGAAGCTG
TTCACGAAGAAGTTGAGACGGTTCACCATATGGTGAAACGAATCAGCTAAATGAGTATCAGTGAACCTGCATACTCAGCA
GCTCTTGCCAAGACCAAGACCATCTTCGGTGACCAAGGAGAGGGATTTGTCACAGCAAGTCCAGGGGCGACAATTGCAGC
AAAGCAGCTCAACACTGTTATTGAGCTTCTGCTTACACTGCACGGCAAGATCACTGCTTTTGAAGGAAGGCTTCAAGACC
TCAAGGAGGATATCGCTAAGAAGGCGGATAAGCCCAACACCTCAGGGCTTGACAAACAGTTCGACGATCTTACCAAGAAG
ATCGAAGGACTTCGCTCCGGCAGCCAGCCAAAGCAACCGGTGGTTCGAGGAAAGCTTAAGGTCAAAGTTAACCCCTTTGA
TCTTCTCAAGAAAATCCAATAATGGCACAAAGAGTTCGAGGGACTGGCTCTTCTACAGTCCTAGATGATGGAGCAGTGCT
TAATGATCAAATCAGAGATTATAGACTGGCGCAACATCTCAAGCATGAATTATCAAGAAAGACTGCCAAAGCTCTTAGTT
GGGTCAAGACAACTGATGATAATCCCAGAGAGCAAACTCTAGAAATGGTGATGAGTCCTGAAGCAGAACTAGAGAGATCA
CTCAGGAAAAGAGCAAGAGCTTTTCCTGCAGAAGTAATCTATGCACCCAGATCAGATGATATTCACCATAGAGTATTCAT
TGGATCATCCAGCCAAGATATTATGGTAGTGGATGACAATCAACTGGATATGACCTATATCAAAGAAGAATCCTTTGAGC
AGCTTGAACAATCTGGACTAAGGTATATCCATATAGGGGCAATTGCTATCAGAATTCAGCCTCTACATGCAGCTTGGTCA
GGAAAGTTGGTGTTTCTAGTTATAAGAGATGTGAGAAACAACCCACCAACAACATTGGGAGCCATGGAAGTAGATATCAG
CAAAGGAGCACAACTCATCTATGTGCTACCAAATTTCATGTGTACAATCAAGGACTTCTATCATGGTATTCAGCTCTCAA
TCAAGACCAAAGGCTATGAAGGGTGGCAAGGTGAAGCTAACCTGCACCTAGAGAGATTGATCACTGGAAGACTCTCTAAC
ACCTCAAATGTTGCATTCAAATACAAGATTAATGGTGTTACGGCATATCTCAAGACCAATGGTATAAAAGCCATTGATGC
AAAGAAGGAGTCTACGAAGAAGATAAGAGGAGGGGAATGGAATATACAGCCCTCAAGAGTGGAAATAGCCATGGAGCCCA
AAGACATGACCCAGAACCAGAATTTTGATGGAACAACATCATTCAGGTTCAGTAACTTCCAAGCTTCAGCAAGCAGACCT
GCACCAATATATAATGATGAAGATGAAGTTGACATGGAAGCACATATGGCTCTATGTGAAGAAGAAGAGGAAACCGATCA
AGAATGGATCGATCGGTATCTATCAGAGTACTCAGCTCAGCAAAAGATGGTGGGAATAAATAATGAAGAAGAAGAAATTA
TTTCAACTTTTCTATCAGCAATTCCACAAGAAGAAGAAGCCTACCCAGCTGAAGAAATTGAAGAAGAGTACCCTGCAATC
AAGAGACTCGAGCAGATCATGAAAACTCGAGTAATAGTTAAAGAAGTCCCAGAGAAAGATCAACCAGAAGAAGCAAAAAT
GGCAGGATCCGAATCCTCAGCAATATGGCAGCCTGGTACAATGGATCTTGATGGGAATCTTCCTGGATATGCACCAGCTC
AGAGTGCAACAGGATGGGATTCAGCAGAATCCTCGAAGAAGAAGAACTATGGAGGCTATTCTAGAAAATTCAAACATGAA
TCAGAGTTCTTCAATCTACCATCAGCAATGGCAACAACTGGAGCAATCCTTGTGCTCACGATGAACAATTATGCCAAGGA
GTTTGACAGATGGCAATCCATCAATACCAATCTCTTAGCCACACAAACCTTTGAAACAGCTGATGACAAGATTACAAGAA
TAGAGAATCTGATGGGAGAAACTGAGAAGCTAATGTTCCAGACATGGAGAATGGCTTTCCCTACAGATTTCAATACCCTA
AAAGATCAAGCACTTGGAACAAATGGAACTGCAAATGTGTTCGCCCAAGTGAAGAGAGTCCTGTTAGGAGAAGTGCCAGA
GCAAGGAACAACAGGTGTTCAAGATGCAGCATACAAGATCAAGTCTCTTGTGTGTACAGAGATGACCTATCCAGCCTTGA
TGAGGTATATGGTTGGATACAGAAACCTTGCTGCAAGATCTGGAAGAGCGTGGGCAAACAATGAGCTCACAAATGAATTC
TTCACAAAGCTACCTGGTAAACTTGGTGATAAAATCAAAGAAGCTTTTGTAACCAAGTATCCAAGTGTAGAGAGACATGT
TCCCTCTGCAATCAGATTCACATATGACTATCTTGAAGAAGTTTGCACAGAGAACAACTTCCAAAAGCAACTTAGAAGCC
TGAATTTCTGTAAAGGGTTTCCGGTTGTCAATCCAGCAGGAACAAGGAAGTATGGAAAGAAATATGGGACAAGGAAGTCA
AGAACTTACAGAGGAAAACCTCACAGTTCCCATGTCAGAATTGAGAGAACTCGCTACCTCAAGCAAAGGAAAGATGATAA
AGGCGAGAAGAAATGCAGATGCTATGTCTGTGGCTCTACAGAGCATCTGATGAAAGATTGCAAGTCCCCAATGAAGAGGC
AAGACAGGGTAAATCTGGCCCGAGAATTGGACATTCCAGATAATTATGATATAGTCTCAGTGGGATTTGATGAGAAGGAT
ACTGAGGATATCTATTCAGTATCAGAGAATGAGGAAAACCAAGCTCATCTTGGTTTATCTTATGAAGACCCACAGCTGCC
AACTCTTCCCCAGAATTTTGAAGAATGGGAAGATTATTACAAAGATGAATTCTCATTTATGGCAGAAGCAGAAGACTCAT
CAGATGATGAGAAAGGGCCATTTCTTGTTGGTCCAAAAGATGGATTCAGACACCAGATGACAGTTTCCCAGAAGCAGTAC
AAATGTATTCATGATTGGGAGTTTCAGAAGGACAGAACTCGTCCTTGCAAGAGGTGCCTGAAGACAGTAAGTAAAGGGGA
GTATGCTTATTGCAAGACCTGCAAAGTCGGTGTTTGCAACGACTGTGCGCAATGGTGTTATCAGATCACACCTCCCTCGA
GTTCAGGAGTAAAGAAGATTCCTAGTGTCATCAACTATGAGAAGCTGGCAAAGCAGTTACTCCTTGAAAACAGCAAGCTC
AAGGAAGAAAAAAGGATCCTTATTGAAGAGCTCAACAAAGAAATCAAAGCAAGACTAGATCTTGAGAAAAACAAAGCTGT
TTTTGTTGAAGAAACCTCATCAGAAGTTAATGATGAGATAGAAATGTGGAAGTCAAAAGCTGAGTTATATGAAGCCCTAT
ACAATGAAGCTTTGACAAGGCCAAATGACAATTCAGTAAAAGAAGGCCTATACCAGACGCAGATATCTTATCTGACAAAG
GAACTCAGACAGCTAGAATCTAACATGGAAGTTAATCAAGCTGTTGAATCAGAAGATGAGATTGAAGCTGTATCTCTAAT
GGCTACAACAGTCAGAGATCAAATGTTCAGGTTCCCAGTAGTAATTGAAGTACCTGAAGTGGGAAAGGTTCAACTGACTG
CACTATTAGATACAGGGGCTACAAGATCCTGTATTAATAAGCCATTCATTGAAGAGAAGATGCTCCAAGACACAGCATTC
AAGGTCAGAATCTCAGGAGTAAATTCAGTCACCTATCTTGACAAACAGGTGAAAGATGGTGCCAAGTTATGGGCAGGTGA
CAGCTGGTTCAGACTCCCTCTAACATATGTAGGAAACATGCATATAGGAGAGAAAACACAGATGCTTATAGGCTGTAACT
TCATACAAGCCTTAGCAGGAGGAGTCAGATTGGAAGGAAGGACGGTTACGTTCTACAAGTACATCTCCAGTATCCAAGCA
AATGAATTCTTGCAAGCCGAAGCTGAAGAGATCAATATTGCTACAACTAAAGGCGGATTCATTGATAGACCCTTCATGCA
AAAGAACAAGCAATTGATTGAGGAAATGAAGGAACAAGGATACATGGGAGAAGATACATTGAAGCATTGGGAAAAGAATA
AGGTGAAGTGCAAGATAGAGCTTATCAACCCAGATCTTATTATCAAAGATAAGCCAATCACAATGCTTACTATCCAGACA
AAAGAAGCTATGAGGAAGCATGTGGATGCTCTCCTAGCAAGAGGAGTAATCAGAAAGAGCAGTAGTCCACATCGGACTAA
TGCATTTATTGTGGAATCAGGCACATCAGTTGATCCAGTGACTAAGAAGGAGATTAGAGGCAAGTCAAGGCTAGTCTTTA
ATTACAAAAGATTGAATGACAACACATGGCCTGACCAGTACTCTCTACCTGGGATCAATGCCTTGCTAAAGAATGTTGCA
AGAGCCCGGATTTTCTCAAAGTTTGATCTCAAGAGCGGTTTTCATCAAGTAGCAATGGATCCAGAGAGTATCCCTCTAAC
GGCGTTCACAGCTTACAATGAGCTGTATGAATGGTTGGTAATGCCATTTGGACTGAAGAATGCACCTGCAGTGTTTCAGA
GGAAGATGGATGACTGTTTCAGAGGAACTGAAAGGTTCATCGCAGTCTATATTGATGACATCCTAGTGTTCTCAAACAAT
GAGGAAGATCATGCAGAACATCTATGGACTATGCTGCAGATATGCAAGAAAAATGGGTTAATCTTAAGCCCCTCCAAGTA
CAAGATTGGAGTAAAAAGAGTGGATTTCCTTGGTTCAACAATTGGTGATAATCAGTTAGCAGTACAAGAACATATTGTAT
CAAAAATAGCTGAATTTGATGATGAGAAGCTGAAGACTAAGGAAGGATTAAAGAGCTGGCTGGCAACATTAAATTATGCC
AGAAATCATATTAAAGATATGGGGAAAATGCTTGGACCCCTATATCCAAAGACATCAGAGAATGGAGCTAAAGGGTTAAA
CTCAGAAGACTGGAAGTTGATCAGCAGAATCAAGACAATGGTTAGAAGTCTGCCAAATCTAACCATTCCACCAGAAGATG
CCTACATTATCATTGAAACAGATGCTTGTGCAACTGGTTGGGGAGCAATTTGCAAATGGAAGAAATCCAAGGCTGATCCA
AGAAGCACTGAGTTAATTTGCCGATATGCAAGTGGCAAATTTGATAAACCCAAAGGAACATGTGATGCTGAAATCTATGG
AGTAATGAATGGCCTGGAGAAAATGAGACTCTTTTATCTCGATAAAAGGGAAATCACTGTAAGGACGGACAGTGCTGCTA
TAGAGAGGTTTTACAACAAGAGTGTTGAGCATAAACCTTCTGAGATCAGATGGATAAGGTTTATGGATTACATAACAGGA
GCTGGACCAAAGATAGTAATTGAGCACATCAAAGGAAAACACAATGGTTTAGCAGACATCCTCTCAAGATTGAAGGCCAA
GTTAGCAGAATCACCATCAGAAGAGGTGATATTACTTGCGAAAGCATTAAAGGAAGTTGCATACTATCCTGATCATCCGC
AAGTACCGAGACTCATAGAATGGGGAAAGCAACTTCTTGATCCATTCCCAGCATTCAAGAAGGATAATTTTGAAAGAACA
GAGTATGTCATGATGGCAAATCAAGAACCAACTCTGCTTTGTGGATGCAGGAAGCCTGCATATCAGTTCACCTCAGGGAC
AAAGCTTAATCCTGGAAGGAGGTTCTACAAATGTGCCGGGAATCTCTGCCACGGCTGGTATTGGGAAGATTTGCTGGAAG
AATATGTGCAGGAGAGAATTGAAGAGTTTATGGTCAGAGAATTTGATCAAAAAATGGGAAATTTGGCTGAACAGCCAAGT
TCATCGACAACTCTACCAGTTAATTTTAAGTCTCTTGCAGATTTAAAGGCAGAACGAGAAAATATACTTGATAATCCCAG
ATCAAGTATCATCGACAGGCCTCGTCCAAGTGATGAGCATTTCAAGCCCGGATACATGTATCCGAATTCTTTGCAGAAGA
TCAAAGAAGACTACGCGAGCCCAAGTCAGGAGGAACCACCATGGGAGGACATCAACTTCTGGCTATGCAAGGAGAAAGAA
GACTTCGCCGGGTACACGGAGGACAACAAGACGGAGGACGCACTCGATCTTACTGACGTAAGCAATGACGATCAGTGGCG
AAGATCGTAAGCAATGACGTAACGGAAGCAATAATGGAGCGTGGAGGACCCATGAAGAGCACTCAGAAGGCATCTCTACT
TTCGGCGTCATAATGGAGGTTGTTGGCATCCAGTGCGATGCATGTACCTTTAGTTAGTGGTGTGTCTTTTCGGCATCTGT
GCCACCTTACCTTTGTCGGCCACGTTGCCTTTGCTTAGCATCGACGCAAAGCATAGCGCTCGGCTGAAGTGTGTTCCCTC
TGCCTATATAAGGCATGGTTGTAAGACTCTTACACTCATCGGTAGTTCACCACATGAGTATTTGAGTCAAGTTTGGCTTG
AAGAAATAAAGAACTACTACACCTTTCCGCTACACTCTTGATCCTATGATCCAGTAGGTTGAGAACAAGACCGAAGTTCA
TAGTTGAGATCCGGTTTGGGGGGTTCGTCG
