# Supplementary material for: The P2 nucleic acid binding protein of Sugarcane bacilliform virus is a viral pathogenic factor
Source: PeerJ. 2024 Feb 20;12:e16982. doi: 10.7717/peerj.16982 (PMC10885806; doi:10.7717/peerj.16982)
Supplement: Supplemental Information 6 [file peerj-12-16982-s006.zip]

Archive with 10 entries (9 files):
- Fig 3-SCBV P2 IR-PTGS suppressor activity analysis/
- Fig 3-SCBV P2 IR-PTGS suppressor activity analysis/Nb P19 trial 2.JPG
- Fig 3-SCBV P2 IR-PTGS suppressor activity analysis/Nb P19 trial 3.JPG
- Fig 3-SCBV P2 IR-PTGS suppressor activity analysis/Nb pCHF3 trial 1.JPG
- Fig 3-SCBV P2 IR-PTGS suppressor activity analysis/Nb pCHF3 trial 2.JPG
- Fig 3-SCBV P2 IR-PTGS suppressor activity analysis/Nb pCHF3 trial 3.JPG
- Fig 3-SCBV P2 IR-PTGS suppressor activity analysis/Nb SCBV-P2 trial 1.JPG
- Fig 3-SCBV P2 IR-PTGS suppressor activity analysis/Nb SCBV-P2 trial 2.JPG
- Fig 3-SCBV P2 IR-PTGS suppressor activity analysis/Nb SCBV-P2 trial 3.JPG
- Fig 3-SCBV P2 IR-PTGS suppressor activity analysis/Nb P19 trial 1.JPG
