# Supplementary material for: The P2 nucleic acid binding protein of Sugarcane bacilliform virus is a viral pathogenic factor
Source: PeerJ. 2024 Feb 20;12:e16982. doi: 10.7717/peerj.16982 (PMC10885806; doi:10.7717/peerj.16982)
Supplement: Supplemental Information 8 [file peerj-12-16982-s008.zip]

Archive with 3 entries (2 files):
- Fig 3-P2-TGS suppressor activity analysis/
- Fig 3-P2-TGS suppressor activity analysis/1.png
- Fig 3-P2-TGS suppressor activity analysis/2.png
