# Supplementary material for: The P2 nucleic acid binding protein of Sugarcane bacilliform virus is a viral pathogenic factor
Source: PeerJ. 2024 Feb 20;12:e16982. doi: 10.7717/peerj.16982 (PMC10885806; doi:10.7717/peerj.16982)
Supplement: Supplemental Information 9 — The uncropped gels of restriction endonuclease digestion assays and raw data of Real-Time Quantitative PCR. [file peerj-12-16982-s009.zip]

Archive with 13 entries (13 files):
- SCBV-P2 Transgene methylation detection-Sham.png
- 0528 PVX-Methylation_01 - Rel Quant.xlsx
- 0529 PVX-Methylation_01 - Rel Quant.xlsx
- 0530 PVX-Methylation_01 - Rel Quant.xlsx
- 0601 P2 Transgene Methylation_01 - Rel Quant.xlsx
- 0601 P2 Transgene Methylation_02 - Rel Quant.xlsx
- 0602 P2 Transgene Methylation_02 - Rel Quant.xlsx
- 0712 P2 Transgene Methylation_1 - Rel Quant.xlsx
- 0715 P2 Transgene Methylation_2 - Rel Quant.xlsx
- 1222 P2 PVX Methylation 03 - Rel Quant.xlsx
- SCBV-P2 Transgene methylation detection by endonuclease digestion.tif
- SCBV-P2 Transgene methylation detection-BamHI.png
- SCBV-P2 Transgene methylation detection-McrBC.png
