# Supplementary material for: The P2 nucleic acid binding protein of Sugarcane bacilliform virus is a viral pathogenic factor
Source: PeerJ. 2024 Feb 20;12:e16982. doi: 10.7717/peerj.16982 (PMC10885806; doi:10.7717/peerj.16982)
Supplement: Supplemental Information 9 — The uncropped gels of restriction endonuclease digestion assays and raw data of Real-Time Quantitative PCR. [file peerj-12-16982-s009.zip › 0528 PVX-Methylation_01 - Rel Quant.xlsx]

## Sheet: Raw data
Color	Position	Sample Name	Gene Name	Condition Name	Cq	Cq Mean	Cq Error	Excluded	Sample Type	Sample Type RQ	Gene Type	Condition Type	Replicate Group	Ratio	Ratio Error	Normalized Ratio	Normalized Ratio Error	Scaled Ratio	Scaled Ratio Error	Dye	Edited Call	Failure	Slope	EPF	Notes	Sample Prep Notes	Number
255;132;197;238	A1	PVX-1	actin		20.84	20.72	0.5	Unchecked	Negative control	Unknown	Reference	Unknown	A1	-	-	-	-	-	-	SYBR Green I		Neg Ctrl is positive	1.7	5.69			1
255;132;197;238	A2	PVX-1	actin		21.15	20.72	0.5	Unchecked	Negative control	Unknown	Reference	Unknown	A1	-	-	-	-	-	-	SYBR Green I		Neg Ctrl is positive	2	5.87			2
255;132;197;238	A3	PVX-1	actin		20.18	20.72	0.5	Unchecked	Negative control	Unknown	Reference	Unknown	A1	-	-	-	-	-	-	SYBR Green I		Neg Ctrl is positive	1.64	5.53			3
255;132;197;238	A4	PVX-1	ROS1		20.55	20.2	0.35	Unchecked	Negative control	Unknown	Target	Unknown	A4	-	-	-	-	-	-	SYBR Green I		Neg Ctrl is positive, Reference gene is positive	2.01	5.37			4
255;132;197;238	A5	PVX-1	ROS1		19.85	20.2	0.35	Unchecked	Negative control	Unknown	Target	Unknown	A4	-	-	-	-	-	-	SYBR Green I		Neg Ctrl is positive, Reference gene is positive	1.61	5			5
255;132;197;238	A6	PVX-1	ROS1		20.21	20.2	0.35	Unchecked	Negative control	Unknown	Target	Unknown	A4	-	-	-	-	-	-	SYBR Green I		Neg Ctrl is positive, Reference gene is positive	1.82	5.19			6
255;132;197;238	A7	PVX-1	ROS2		21.62	21.65	0.04	Unchecked	Negative control	Unknown	Target	Unknown	A7	-	-	-	-	-	-	SYBR Green I		Neg Ctrl is positive, Reference gene is positive	1.71	5.14			7
255;132;197;238	A8	PVX-1	ROS2		21.63	21.65	0.04	Unchecked	Negative control	Unknown	Target	Unknown	A7	-	-	-	-	-	-	SYBR Green I		Neg Ctrl is positive, Reference gene is positive	1.87	5.36			8
255;132;197;238	A9	PVX-1	ROS2		21.7	21.65	0.04	Unchecked	Negative control	Unknown	Target	Unknown	A7	-	-	-	-	-	-	SYBR Green I		Neg Ctrl is positive, Reference gene is positive	1.83	5.29			9
255;132;197;238	A10	PVX-1	DCL3		28.96	28.64	0.57	Unchecked	Negative control	Unknown	Target	Unknown	A10	-	-	-	-	-	-	SYBR Green I		Neg Ctrl is positive, Reference gene is positive	2.01	5.31			10
255;132;197;238	A11	PVX-1	DCL3		27.98	28.64	0.57	Unchecked	Negative control	Unknown	Target	Unknown	A10	-	-	-	-	-	-	SYBR Green I		Neg Ctrl is positive, Reference gene is positive	2.2	5.71			11
255;132;197;238	A12	PVX-1	DCL3		28.99	28.64	0.57	Unchecked	Negative control	Unknown	Target	Unknown	A10	-	-	-	-	-	-	SYBR Green I		Neg Ctrl is positive, Reference gene is positive	2.12	5.46			12
255;66;41;24	B1	PVX-2	actin		19.83	19.63	0.18	Unchecked	Negative control	Unknown	Reference	Unknown	B1	-	-	-	-	-	-	SYBR Green I		Neg Ctrl is positive	1.94	5.88			13
255;66;41;24	B2	PVX-2	actin		19.56	19.63	0.18	Unchecked	Negative control	Unknown	Reference	Unknown	B1	-	-	-	-	-	-	SYBR Green I		Neg Ctrl is positive	1.89	5.85			14
255;66;41;24	B3	PVX-2	actin		19.5	19.63	0.18	Unchecked	Negative control	Unknown	Reference	Unknown	B1	-	-	-	-	-	-	SYBR Green I		Neg Ctrl is positive	1.84	5.76			15
255;66;41;24	B4	PVX-2	ROS1		22.91	22.93	0.03	Unchecked	Negative control	Unknown	Target	Unknown	B4	-	-	-	-	-	-	SYBR Green I		Neg Ctrl is positive, Reference gene is positive	2.03	5.39			16
255;66;41;24	B5	PVX-2	ROS1		22.92	22.93	0.03	Unchecked	Negative control	Unknown	Target	Unknown	B4	-	-	-	-	-	-	SYBR Green I		Neg Ctrl is positive, Reference gene is positive	1.73	5.02			17
255;66;41;24	B6	PVX-2	ROS1		22.97	22.93	0.03	Unchecked	Negative control	Unknown	Target	Unknown	B4	-	-	-	-	-	-	SYBR Green I		Neg Ctrl is positive, Reference gene is positive	1.79	5.13			18
255;66;41;24	B7	PVX-2	ROS2		24.13	24.14	0.06	Unchecked	Negative control	Unknown	Target	Unknown	B7	-	-	-	-	-	-	SYBR Green I		Neg Ctrl is positive, Reference gene is positive	1.84	5.23			19
255;66;41;24	B8	PVX-2	ROS2		24.2	24.14	0.06	Unchecked	Negative control	Unknown	Target	Unknown	B7	-	-	-	-	-	-	SYBR Green I		Neg Ctrl is positive, Reference gene is positive	2.28	5.63			20
255;66;41;24	B9	PVX-2	ROS2		24.08	24.14	0.06	Unchecked	Negative control	Unknown	Target	Unknown	B7	-	-	-	-	-	-	SYBR Green I		Neg Ctrl is positive, Reference gene is positive	1.93	5.28			21
255;66;41;24	B10	PVX-2	DCL3		28.1	28.23	0.12	Unchecked	Negative control	Unknown	Target	Unknown	B10	-	-	-	-	-	-	SYBR Green I		Neg Ctrl is positive, Reference gene is positive	2.27	5.75			22
255;66;41;24	B11	PVX-2	DCL3		28.25	28.23	0.12	Unchecked	Negative control	Unknown	Target	Unknown	B10	-	-	-	-	-	-	SYBR Green I		Neg Ctrl is positive, Reference gene is positive	2.27	5.66			23
255;66;41;24	B12	PVX-2	DCL3		28.33	28.23	0.12	Unchecked	Negative control	Unknown	Target	Unknown	B10	-	-	-	-	-	-	SYBR Green I		Neg Ctrl is positive, Reference gene is positive	2.22	5.61			24
255;234;79;79	C1	PVX-P2-1	actin		20.07	19.91	0.17	Unchecked	Unknown	Run Calibrator	Reference	Unknown	C1	-	-	-	-	-	-	SYBR Green I		None	1.92	5.85			25
255;234;79;79	C2	PVX-P2-1	actin		19.74	19.91	0.17	Unchecked	Unknown	Run Calibrator	Reference	Unknown	C1	-	-	-	-	-	-	SYBR Green I		None	1.75	5.67			26
255;234;79;79	C3	PVX-P2-1	actin		19.93	19.91	0.17	Unchecked	Unknown	Run Calibrator	Reference	Unknown	C1	-	-	-	-	-	-	SYBR Green I		None	1.82	5.79			27
255;234;79;79	C4	PVX-P2-1	ROS1		21.75	21.85	0.09	Unchecked	Unknown	Run Calibrator	Target	Unknown	C4	0.28	0.03214	1.072	0.1861	-	-	SYBR Green I		None	1.66	5.05			28
255;234;79;79	C5	PVX-P2-1	ROS1		21.88	21.85	0.09	Unchecked	Unknown	Run Calibrator	Target	Unknown	C4	0.2558	0.02937	0.9794	0.1701	-	-	SYBR Green I		None	1.88	5.24			29
255;234;79;79	C6	PVX-P2-1	ROS1		21.92	21.85	0.09	Unchecked	Unknown	Run Calibrator	Target	Unknown	C4	0.2488	0.02857	0.9526	0.1654	-	-	SYBR Green I		None	1.78	5.11			30
255;234;79;79	C7	PVX-P2-1	ROS2		23.12	23.04	0.1	Unchecked	Unknown	Run Calibrator	Target	Unknown	C7	0.1083	0.01244	0.9439	0.1677	-	-	SYBR Green I		None	2.02	5.39			31
255;234;79;79	C8	PVX-P2-1	ROS2		22.92	23.04	0.1	Unchecked	Unknown	Run Calibrator	Target	Unknown	C7	0.1244	0.01428	1.084	0.1926	-	-	SYBR Green I		None	2.04	5.48			32
255;234;79;79	C9	PVX-P2-1	ROS2		23.07	23.04	0.1	Unchecked	Unknown	Run Calibrator	Target	Unknown	C7	0.1121	0.01287	0.9772	0.1736	-	-	SYBR Green I		None	2.05	5.47			33
255;234;79;79	C10	PVX-P2-1	DCL3		28.51	28.33	0.16	Unchecked	Unknown	Run Calibrator	Target	Unknown	C10	0.002583	0.0002966	0.8847	0.1749	-	-	SYBR Green I		None	2.32	5.82			34
255;234;79;79	C11	PVX-P2-1	DCL3		28.19	28.33	0.16	Unchecked	Unknown	Run Calibrator	Target	Unknown	C10	0.003225	0.0003702	1.104	0.2183	-	-	SYBR Green I		None	2.27	5.72			35
255;234;79;79	C12	PVX-P2-1	DCL3		28.3	28.33	0.16	Unchecked	Unknown	Run Calibrator	Target	Unknown	C10	0.002988	0.000343	1.023	0.2023	-	-	SYBR Green I		None	2.27	5.76			36
255;234;79;79	D1	PVX-P2-2	actin		19.4	19.26	0.12	Unchecked	Unknown	Unknown	Reference	Unknown	D1	-	-	-	-	-	-	SYBR Green I		None	1.77	5.76			37
255;234;79;79	D2	PVX-P2-2	actin		19.2	19.26	0.12	Unchecked	Unknown	Unknown	Reference	Unknown	D1	-	-	-	-	-	-	SYBR Green I		None	1.75	5.7			38
255;234;79;79	D3	PVX-P2-2	actin		19.18	19.26	0.12	Unchecked	Unknown	Unknown	Reference	Unknown	D1	-	-	-	-	-	-	SYBR Green I		None	1.8	5.77			39
255;234;79;79	D4	PVX-P2-2	ROS1		21.94	22.01	0.06	Unchecked	Unknown	Unknown	Target	Unknown	D4	0.156	0.01316	0.5974	0.09271	-	-	SYBR Green I		None	1.85	5.21			40
255;234;79;79	D5	PVX-P2-2	ROS1		22.05	22.01	0.06	Unchecked	Unknown	Unknown	Target	Unknown	D4	0.1446	0.01219	0.5535	0.0859	-	-	SYBR Green I		None	1.57	4.83			41
255;234;79;79	D6	PVX-P2-2	ROS1		22.05	22.01	0.06	Unchecked	Unknown	Unknown	Target	Unknown	D4	0.1446	0.01219	0.5535	0.0859	-	-	SYBR Green I		None	1.87	5.22			42
255;234;79;79	D7	PVX-P2-2	ROS2		23.1	23.06	0.04	Unchecked	Unknown	Unknown	Target	Unknown	D7	0.06983	0.005888	0.6085	0.09716	-	-	SYBR Green I		None	1.96	5.35			43
255;234;79;79	D8	PVX-P2-2	ROS2		23.02	23.06	0.04	Unchecked	Unknown	Unknown	Target	Unknown	D7	0.07381	0.006224	0.6432	0.1027	-	-	SYBR Green I		None	2	5.42			44
255;234;79;79	D9	PVX-P2-2	ROS2		23.07	23.06	0.04	Unchecked	Unknown	Unknown	Target	Unknown	D7	0.0713	0.006012	0.6213	0.0992	-	-	SYBR Green I		None	1.99	5.37			45
255;234;79;79	D10	PVX-P2-2	DCL3		28.38	28.58	0.19	Unchecked	Unknown	Unknown	Target	Unknown	D10	0.001797	0.0001516	0.6156	0.1118	-	-	SYBR Green I		None	2.32	5.74			46
255;234;79;79	D11	PVX-P2-2	DCL3		28.61	28.58	0.19	Unchecked	Unknown	Unknown	Target	Unknown	D10	0.001532	0.0001292	0.5249	0.09533	-	-	SYBR Green I		None	2.26	5.72			47
255;234;79;79	D12	PVX-P2-2	DCL3		28.75	28.58	0.19	Unchecked	Unknown	Unknown	Target	Unknown	D10	0.001391	0.0001173	0.4763	0.08652	-	-	SYBR Green I		None	2.24	5.68			48
255;234;79;79	E1	PVX-P2-3	actin		19.57	19.6	0.06	Unchecked	Unknown	Unknown	Reference	Unknown	E1	-	-	-	-	-	-	SYBR Green I		None	1.84	5.75			49
255;234;79;79	E2	PVX-P2-3	actin		19.56	19.6	0.06	Unchecked	Unknown	Unknown	Reference	Unknown	E1	-	-	-	-	-	-	SYBR Green I		None	1.83	5.73			50
255;234;79;79	E3	PVX-P2-3	actin		19.66	19.6	0.06	Unchecked	Unknown	Unknown	Reference	Unknown	E1	-	-	-	-	-	-	SYBR Green I		None	1.82	5.7			51
255;234;79;79	E4	PVX-P2-3	ROS1		22.23	22.32	0.09	Unchecked	Unknown	Unknown	Target	Unknown	E4	0.1612	0.006153	0.617	0.08377	-	-	SYBR Green I		None	1.84	5.18			52
255;234;79;79	E5	PVX-P2-3	ROS1		22.33	22.32	0.09	Unchecked	Unknown	Unknown	Target	Unknown	E4	0.1504	0.005741	0.5757	0.07816	-	-	SYBR Green I		None	1.88	5.22			53
255;234;79;79	E6	PVX-P2-3	ROS1		22.4	22.32	0.09	Unchecked	Unknown	Unknown	Target	Unknown	E4	0.1433	0.005469	0.5484	0.07446	-	-	SYBR Green I		None	1.99	5.33			54
255;234;79;79	E7	PVX-P2-3	ROS2		22.85	22.93	0.1	Unchecked	Unknown	Unknown	Target	Unknown	E7	0.1049	0.004003	0.9138	0.1287	-	-	SYBR Green I		None	2.02	5.44			55
255;234;79;79	E8	PVX-P2-3	ROS2		23.04	22.93	0.1	Unchecked	Unknown	Unknown	Target	Unknown	E7	0.09193	0.003509	0.8011	0.1128	-	-	SYBR Green I		None	2.16	5.56			56
255;234;79;79	E9	PVX-P2-3	ROS2		22.9	22.93	0.1	Unchecked	Unknown	Unknown	Target	Unknown	E7	0.1013	0.003867	0.8827	0.1243	-	-	SYBR Green I		None	2.06	5.44			57
255;234;79;79	E10	PVX-P2-3	DCL3		26.61	27.19	0.6	Unchecked	Unknown	Unknown	Target	Unknown	E10	0.007741	0.0002955	2.651	0.4384	-	-	SYBR Green I		None	2.3	5.73			58
255;234;79;79	E11	PVX-P2-3	DCL3		27.14	27.19	0.6	Unchecked	Unknown	Unknown	Target	Unknown	E10	0.005361	0.0002047	1.836	0.3036	-	-	SYBR Green I		None	2.02	5.42			59
255;234;79;79	E12	PVX-P2-3	DCL3		27.81	27.19	0.6	Unchecked	Unknown	Unknown	Target	Unknown	E10	0.003369	0.0001286	1.154	0.1908	-	-	SYBR Green I		None	1.79	5.26			60
255;234;79;79	F1	PVX-P0-1	actin		20.17	20.47	0.28	Unchecked	Unknown	Unknown	Reference	Unknown	F1	-	-	-	-	-	-	SYBR Green I		None	1.8	5.75			61
255;234;79;79	F2	PVX-P0-1	actin		20.51	20.47	0.28	Unchecked	Unknown	Unknown	Reference	Unknown	F1	-	-	-	-	-	-	SYBR Green I		None	1.72	5.63			62
255;234;79;79	F3	PVX-P0-1	actin		20.73	20.47	0.28	Unchecked	Unknown	Unknown	Reference	Unknown	F1	-	-	-	-	-	-	SYBR Green I		None	1.91	5.83			63
255;234;79;79	F4	PVX-P0-1	ROS1		22.35	22.59	0.52	Unchecked	Unknown	Unknown	Target	Unknown	F4	0.2717	0.05313	1.04	0.2444	-	-	SYBR Green I		None	1.64	4.94			64
255;234;79;79	F5	PVX-P0-1	ROS1		22.24	22.59	0.52	Unchecked	Unknown	Unknown	Target	Unknown	F4	0.2932	0.05734	1.122	0.2638	-	-	SYBR Green I		None	1.4	4.52			65
255;234;79;79	F6	PVX-P0-1	ROS1		23.19	22.59	0.52	Unchecked	Unknown	Unknown	Target	Unknown	F4	0.1518	0.02968	0.581	0.1365	-	-	SYBR Green I		None	1.91	5.22			66
255;234;79;79	F7	PVX-P0-1	ROS2		23.91	23.65	0.26	Unchecked	Unknown	Unknown	Target	Unknown	F7	0.09214	0.01802	0.8029	0.1911	-	-	SYBR Green I		None	1.98	5.36			67
255;234;79;79	F8	PVX-P0-1	ROS2		23.39	23.65	0.26	Unchecked	Unknown	Unknown	Target	Unknown	F7	0.1321	0.02584	1.151	0.274	-	-	SYBR Green I		None	1.79	5.21			68
255;234;79;79	F9	PVX-P0-1	ROS2		23.64	23.65	0.26	Unchecked	Unknown	Unknown	Target	Unknown	F7	0.1111	0.02173	0.9682	0.2304	-	-	SYBR Green I		None	1.95	5.35			69
255;234;79;79	F10	PVX-P0-1	DCL3		27.8	28.1	0.39	Unchecked	Unknown	Unknown	Target	Unknown	F10	0.006215	0.001215	2.129	0.5391	-	-	SYBR Green I		None	1.74	5.56			70
255;234;79;79	F11	PVX-P0-1	DCL3		28.54	28.1	0.39	Unchecked	Unknown	Unknown	Target	Unknown	F10	0.003721	0.0007277	1.275	0.3228	-	-	SYBR Green I		None	1.86	5.16			71
255;234;79;79	F12	PVX-P0-1	DCL3		27.96	28.1	0.39	Unchecked	Unknown	Unknown	Target	Unknown	F10	0.005563	0.001088	1.905	0.4825	-	-	SYBR Green I		None	1.68	5.48			72
255;95;103;174	G1	PVX-P0-2	actin		20.69	20.3	0.34	Unchecked	Unknown	Unknown	Reference	Unknown	G1	-	-	-	-	-	-	SYBR Green I		None	1.66	5.72			73
255;95;103;174	G2	PVX-P0-2	actin		20.14	20.3	0.34	Unchecked	Unknown	Unknown	Reference	Unknown	G1	-	-	-	-	-	-	SYBR Green I		None	1.64	5.63			74
255;95;103;174	G3	PVX-P0-2	actin		20.08	20.3	0.34	Unchecked	Unknown	Unknown	Reference	Unknown	G1	-	-	-	-	-	-	SYBR Green I		None	1.46	5.49			75
255;95;103;174	G4	PVX-P0-2	ROS1		22.1	22	0.08	Unchecked	Unknown	Unknown	Target	Unknown	G4	0.2878	0.06708	1.102	0.2942	-	-	SYBR Green I		None	1.76	5.08			76
255;95;103;174	G5	PVX-P0-2	ROS1		21.95	22	0.08	Unchecked	Unknown	Unknown	Target	Unknown	G4	0.3194	0.07443	1.223	0.3264	-	-	SYBR Green I		None	1.65	4.93			77
255;95;103;174	G6	PVX-P0-2	ROS1		21.96	22	0.08	Unchecked	Unknown	Unknown	Target	Unknown	G4	0.3172	0.07391	1.214	0.3242	-	-	SYBR Green I		None	1.71	4.99			78
255;95;103;174	G7	PVX-P0-2	ROS2		23	23.07	0.08	Unchecked	Unknown	Unknown	Target	Unknown	G7	0.1542	0.03595	1.344	0.3624	-	-	SYBR Green I		None	1.74	5.18			79
255;95;103;174	G8	PVX-P0-2	ROS2		23.05	23.07	0.08	Unchecked	Unknown	Unknown	Target	Unknown	G7	0.149	0.03472	1.298	0.3501	-	-	SYBR Green I		None	1.86	5.27			80
255;95;103;174	G9	PVX-P0-2	ROS2		23.15	23.07	0.08	Unchecked	Unknown	Unknown	Target	Unknown	G7	0.139	0.0324	1.211	0.3266	-	-	SYBR Green I		None	1.9	5.3			81
255;95;103;174	G10	PVX-P0-2	DCL3		28.34	28.35	0.09	Unchecked	Unknown	Unknown	Target	Unknown	G10	0.003808	0.0008875	1.304	0.3694	-	-	SYBR Green I		None	1.58	4.8			82
255;95;103;174	G11	PVX-P0-2	DCL3		28.27	28.35	0.09	Unchecked	Unknown	Unknown	Target	Unknown	G10	0.003998	0.0009316	1.369	0.3877	-	-	SYBR Green I		None	2.01	5.32			83
255;95;103;174	G12	PVX-P0-2	DCL3		28.45	28.35	0.09	Unchecked	Unknown	Unknown	Target	Unknown	G10	0.003529	0.0008223	1.209	0.3422	-	-	SYBR Green I		None	2.3	5.68			84
255;180;73;149	H1	PVX-P0-3	actin		19.5	19.56	0.07	Unchecked	Unknown	Unknown	Reference	Unknown	H1	-	-	-	-	-	-	SYBR Green I		None	1.5	5.33			85
255;180;73;149	H2	PVX-P0-3	actin		19.64	19.56	0.07	Unchecked	Unknown	Unknown	Reference	Unknown	H1	-	-	-	-	-	-	SYBR Green I		None	1.69	5.57			86
255;180;73;149	H3	PVX-P0-3	actin		19.54	19.56	0.07	Unchecked	Unknown	Unknown	Reference	Unknown	H1	-	-	-	-	-	-	SYBR Green I		None	1.45	5.31			87
255;180;73;149	H4	PVX-P0-3	ROS1		22.51	22.62	0.11	Unchecked	Unknown	Unknown	Target	Unknown	H4	0.1294	0.006468	0.4954	0.06913	-	-	SYBR Green I		None	1.48	4.65			88
255;180;73;149	H5	PVX-P0-3	ROS1		22.63	22.62	0.11	Unchecked	Unknown	Unknown	Target	Unknown	H4	0.1191	0.005952	0.4559	0.06362	-	-	SYBR Green I		None	1.59	4.86			89
255;180;73;149	H6	PVX-P0-3	ROS1		22.72	22.62	0.11	Unchecked	Unknown	Unknown	Target	Unknown	H4	0.1119	0.005592	0.4283	0.05977	-	-	SYBR Green I		None	1.49	4.68			90
255;180;73;149	H7	PVX-P0-3	ROS2		23.37	23.52	0.15	Unchecked	Unknown	Unknown	Target	Unknown	H7	0.0713	0.003564	0.6213	0.08978	-	-	SYBR Green I		None	1.75	5.1			91
255;180;73;149	H8	PVX-P0-3	ROS2		23.52	23.52	0.15	Unchecked	Unknown	Unknown	Target	Unknown	H7	0.06426	0.003212	0.5599	0.08092	-	-	SYBR Green I		None	1.84	5.2			92
255;180;73;149	H9	PVX-P0-3	ROS2		23.67	23.52	0.15	Unchecked	Unknown	Unknown	Target	Unknown	H7	0.05791	0.002895	0.5046	0.07293	-	-	SYBR Green I		None	1.9	5.24			93
255;180;73;149	H10	PVX-P0-3	DCL3		28.58	28.42	0.44	Unchecked	Unknown	Unknown	Target	Unknown	H10	0.001926	9.628e-05	0.6598	0.1111	-	-	SYBR Green I		None	2.06	5.38			94
255;180;73;149	H11	PVX-P0-3	DCL3		28.75	28.42	0.44	Unchecked	Unknown	Unknown	Target	Unknown	H10	0.001712	8.558e-05	0.5864	0.09879	-	-	SYBR Green I		None	1.99	5.32			95
255;180;73;149	H12	PVX-P0-3	DCL3		27.92	28.42	0.44	Unchecked	Unknown	Unknown	Target	Unknown	H10	0.003044	0.0001521	1.042	0.1756	-	-	SYBR Green I		None	1.68	5.45			96
