# Supplementary material for: The P2 nucleic acid binding protein of Sugarcane bacilliform virus is a viral pathogenic factor
Source: PeerJ. 2024 Feb 20;12:e16982. doi: 10.7717/peerj.16982 (PMC10885806; doi:10.7717/peerj.16982)
Supplement: Supplemental Information 9 — The uncropped gels of restriction endonuclease digestion assays and raw data of Real-Time Quantitative PCR. [file peerj-12-16982-s009.zip › 0530 PVX-Methylation_01 - Rel Quant.xlsx]

## Sheet: raw data
Color	Position	Sample Name	Gene Name	Condition Name	Cq	Cq Mean	Cq Error	Excluded	Sample Type	Sample Type RQ	Gene Type	Condition Type	Replicate Group	Ratio	Ratio Error	Normalized Ratio	Normalized Ratio Error	Scaled Ratio	Scaled Ratio Error	Dye	Edited Call	Failure	Slope	EPF	Notes	Sample Prep Notes	Number
255;132;197;238	A1	PVX-1	Actin		19.71	19.77	0.06	Unchecked	Negative control	Unknown	Reference	Unknown	A1	-	-	-	-	-	-	SYBR Green I		Neg Ctrl is positive	2.14	5.86			1
255;132;197;238	A2	PVX-1	Actin		19.78	19.77	0.06	Unchecked	Negative control	Unknown	Reference	Unknown	A1	-	-	-	-	-	-	SYBR Green I		Neg Ctrl is positive	2.03	5.75			2
255;132;197;238	A3	PVX-1	Actin		19.83	19.77	0.06	Unchecked	Negative control	Unknown	Reference	Unknown	A1	-	-	-	-	-	-	SYBR Green I		Neg Ctrl is positive	2.1	5.82			3
255;132;197;238	A4	PVX-1	MET1		28.82	29.04	0.23	Unchecked	Negative control	Unknown	Target	Unknown	A4	-	-	-	-	-	-	SYBR Green I		Neg Ctrl is positive, Reference gene is positive	2	5			4
255;132;197;238	A5	PVX-1	MET1		29.02	29.04	0.23	Unchecked	Negative control	Unknown	Target	Unknown	A4	-	-	-	-	-	-	SYBR Green I		Neg Ctrl is positive, Reference gene is positive	1.9	4.88			5
255;132;197;238	A6	PVX-1	MET1		29.27	29.04	0.23	Unchecked	Negative control	Unknown	Target	Unknown	A4	-	-	-	-	-	-	SYBR Green I		Neg Ctrl is positive, Reference gene is positive	1.85	4.78			6
255;132;197;238	A7	PVX-1	DRM2		28.11	27.73	0.33	Unchecked	Negative control	Unknown	Target	Unknown	A7	-	-	-	-	-	-	SYBR Green I		Neg Ctrl is positive, Reference gene is positive	0.55	3.2			7
255;132;197;238	A8	PVX-1	DRM2		27.54	27.73	0.33	Unchecked	Negative control	Unknown	Target	Unknown	A7	-	-	-	-	-	-	SYBR Green I		Neg Ctrl is positive, Reference gene is positive	0.62	3.45			8
255;132;197;238	A9	PVX-1	DRM2		27.54	27.73	0.33	Unchecked	Negative control	Unknown	Target	Unknown	A7	-	-	-	-	-	-	SYBR Green I		Neg Ctrl is positive, Reference gene is positive	0.61	3.4			9
255;132;197;238	A10	PVX-1	CMT3		26.62	26.67	0.05	Unchecked	Negative control	Unknown	Target	Unknown	A10	-	-	-	-	-	-	SYBR Green I		Neg Ctrl is positive, Reference gene is positive	2.23	5.56			10
255;132;197;238	A11	PVX-1	CMT3		26.71	26.67	0.05	Unchecked	Negative control	Unknown	Target	Unknown	A10	-	-	-	-	-	-	SYBR Green I		Neg Ctrl is positive, Reference gene is positive	2.36	5.68			11
255;132;197;238	A12	PVX-1	CMT3		26.67	26.67	0.05	Unchecked	Negative control	Unknown	Target	Unknown	A10	-	-	-	-	-	-	SYBR Green I		Neg Ctrl is positive, Reference gene is positive	2.36	5.65			12
255;66;41;24	B1	PVX-2	Actin		20.22	20.21	0.05	Unchecked	Negative control	Unknown	Reference	Unknown	B1	-	-	-	-	-	-	SYBR Green I		Neg Ctrl is positive	2.02	5.78			13
255;66;41;24	B2	PVX-2	Actin		20.16	20.21	0.05	Unchecked	Negative control	Unknown	Reference	Unknown	B1	-	-	-	-	-	-	SYBR Green I		Neg Ctrl is positive	2	5.79			14
255;66;41;24	B3	PVX-2	Actin		20.25	20.21	0.05	Unchecked	Negative control	Unknown	Reference	Unknown	B1	-	-	-	-	-	-	SYBR Green I		Neg Ctrl is positive	2.05	5.87			15
255;66;41;24	B4	PVX-2	MET1		28.66	28.95	0.26	Unchecked	Negative control	Unknown	Target	Unknown	B4	-	-	-	-	-	-	SYBR Green I		Neg Ctrl is positive, Reference gene is positive	2.15	5.15			16
255;66;41;24	B5	PVX-2	MET1		29.15	28.95	0.26	Unchecked	Negative control	Unknown	Target	Unknown	B4	-	-	-	-	-	-	SYBR Green I		Neg Ctrl is positive, Reference gene is positive	1.94	4.98			17
255;66;41;24	B6	PVX-2	MET1		29.05	28.95	0.26	Unchecked	Negative control	Unknown	Target	Unknown	B4	-	-	-	-	-	-	SYBR Green I		Neg Ctrl is positive, Reference gene is positive	1.97	4.94			18
255;66;41;24	B7	PVX-2	DRM2		27.71	27.4	0.27	Unchecked	Negative control	Unknown	Target	Unknown	B7	-	-	-	-	-	-	SYBR Green I		Neg Ctrl is positive, Reference gene is positive	0.57	3.31			19
255;66;41;24	B8	PVX-2	DRM2		27.26	27.4	0.27	Unchecked	Negative control	Unknown	Target	Unknown	B7	-	-	-	-	-	-	SYBR Green I		Neg Ctrl is positive, Reference gene is positive	0.61	3.48			20
255;66;41;24	B9	PVX-2	DRM2		27.24	27.4	0.27	Unchecked	Negative control	Unknown	Target	Unknown	B7	-	-	-	-	-	-	SYBR Green I		Neg Ctrl is positive, Reference gene is positive	0.62	3.49			21
255;66;41;24	B10	PVX-2	CMT3		27.04	27.22	0.34	Unchecked	Negative control	Unknown	Target	Unknown	B10	-	-	-	-	-	-	SYBR Green I		Neg Ctrl is positive, Reference gene is positive	2.31	5.54			22
255;66;41;24	B11	PVX-2	CMT3		27.61	27.22	0.34	Unchecked	Negative control	Unknown	Target	Unknown	B10	-	-	-	-	-	-	SYBR Green I		Neg Ctrl is positive, Reference gene is positive	1.97	5.21			23
255;66;41;24	B12	PVX-2	CMT3		27.02	27.22	0.34	Unchecked	Negative control	Unknown	Target	Unknown	B10	-	-	-	-	-	-	SYBR Green I		Neg Ctrl is positive, Reference gene is positive	2.28	5.56			24
255;234;79;79	C1	PVX-P2-1	Actin		19.99	19.92	0.06	Unchecked	Unknown	Run Calibrator	Reference	Unknown	C1	-	-	-	-	-	-	SYBR Green I		None	2.04	5.79			25
255;234;79;79	C2	PVX-P2-1	Actin		19.87	19.92	0.06	Unchecked	Unknown	Run Calibrator	Reference	Unknown	C1	-	-	-	-	-	-	SYBR Green I		None	2.04	5.64			26
255;234;79;79	C3	PVX-P2-1	Actin		19.89	19.92	0.06	Unchecked	Unknown	Run Calibrator	Reference	Unknown	C1	-	-	-	-	-	-	SYBR Green I		None	1.86	5.44			27
255;234;79;79	C4	PVX-P2-1	MET1		28.13	28.45	0.31	Unchecked	Unknown	Run Calibrator	Target	Unknown	C4	0.003369	0.0001501	1.251	0.2774	-	-	SYBR Green I		None	2.17	5.19			28
255;234;79;79	C5	PVX-P2-1	MET1		28.74	28.45	0.31	Unchecked	Unknown	Run Calibrator	Target	Unknown	C4	0.002208	9.838e-05	0.8198	0.1817	-	-	SYBR Green I		None	2.03	5			29
255;234;79;79	C6	PVX-P2-1	MET1		28.49	28.45	0.31	Unchecked	Unknown	Run Calibrator	Target	Unknown	C4	0.002625	0.000117	0.9749	0.2161	-	-	SYBR Green I		None	1.93	4.89			30
255;234;79;79	C7	PVX-P2-1	DRM2		27.19	27.21	0.07	Unchecked	Unknown	Run Calibrator	Target	Unknown	C7	0.006464	0.0002881	1.016	0.08001	-	-	SYBR Green I		None	0.62	3.52			31
255;234;79;79	C8	PVX-P2-1	DRM2		27.29	27.21	0.07	Unchecked	Unknown	Run Calibrator	Target	Unknown	C7	0.006031	0.0002688	0.9482	0.07465	-	-	SYBR Green I		None	0.62	3.5			32
255;234;79;79	C9	PVX-P2-1	DRM2		27.16	27.21	0.07	Unchecked	Unknown	Run Calibrator	Target	Unknown	C7	0.0066	0.0002941	1.038	0.08169	-	-	SYBR Green I		None	0.63	3.58			33
255;234;79;79	C10	PVX-P2-1	CMT3		26.65	26.62	0.11	Unchecked	Unknown	Run Calibrator	Target	Unknown	C10	0.009399	0.0004188	0.9772	0.09862	-	-	SYBR Green I		None	2.24	5.49			34
255;234;79;79	C11	PVX-P2-1	CMT3		26.49	26.62	0.11	Unchecked	Unknown	Run Calibrator	Target	Unknown	C10	0.0105	0.000468	1.092	0.1102	-	-	SYBR Green I		None	2.07	5.39			35
255;234;79;79	C12	PVX-P2-1	CMT3		26.71	26.62	0.11	Unchecked	Unknown	Run Calibrator	Target	Unknown	C10	0.009016	0.0004018	0.9374	0.0946	-	-	SYBR Green I		None	2.09	5.38			36
255;47;73;113	D1	PVX-P2-2	Actin		19.7	19.68	0.07	Unchecked	Unknown	Unknown	Reference	Unknown	D1	-	-	-	-	-	-	SYBR Green I		None	1.92	5.72			37
255;47;73;113	D2	PVX-P2-2	Actin		19.74	19.68	0.07	Unchecked	Unknown	Unknown	Reference	Unknown	D1	-	-	-	-	-	-	SYBR Green I		None	2.16	5.78			38
255;47;73;113	D3	PVX-P2-2	Actin		19.61	19.68	0.07	Unchecked	Unknown	Unknown	Reference	Unknown	D1	-	-	-	-	-	-	SYBR Green I		None	2.2	5.86			39
255;47;73;113	D4	PVX-P2-2	MET1		28.38	28.52	0.13	Unchecked	Unknown	Unknown	Target	Unknown	D4	0.00241	0.0001112	0.895	0.1987	-	-	SYBR Green I		None	1.92	4.97			40
255;47;73;113	D5	PVX-P2-2	MET1		28.53	28.52	0.13	Unchecked	Unknown	Unknown	Target	Unknown	D4	0.002172	0.0001002	0.8066	0.1791	-	-	SYBR Green I		None	1.96	5			41
255;47;73;113	D6	PVX-P2-2	MET1		28.64	28.52	0.13	Unchecked	Unknown	Unknown	Target	Unknown	D4	0.002013	9.289e-05	0.7474	0.1659	-	-	SYBR Green I		None	2	4.98			42
255;47;73;113	D7	PVX-P2-2	DRM2		26.84	26.97	0.12	Unchecked	Unknown	Unknown	Target	Unknown	D7	0.007009	0.0003235	1.102	0.08775	-	-	SYBR Green I		None	0.64	3.64			43
255;47;73;113	D8	PVX-P2-2	DRM2		27.07	26.97	0.12	Unchecked	Unknown	Unknown	Target	Unknown	D7	0.005976	0.0002758	0.9395	0.07482	-	-	SYBR Green I		None	0.6	3.5			44
255;47;73;113	D9	PVX-P2-2	DRM2		27	26.97	0.12	Unchecked	Unknown	Unknown	Target	Unknown	D7	0.006273	0.0002895	0.9862	0.07854	-	-	SYBR Green I		None	0.64	3.65			45
255;47;73;113	D10	PVX-P2-2	CMT3		26.92	26.84	0.12	Unchecked	Unknown	Unknown	Target	Unknown	D10	0.00663	0.000306	0.6894	0.07006	-	-	SYBR Green I		None	2.35	5.65			46
255;47;73;113	D11	PVX-P2-2	CMT3		26.7	26.84	0.12	Unchecked	Unknown	Unknown	Target	Unknown	D10	0.007723	0.0003564	0.8029	0.08161	-	-	SYBR Green I		None	2.22	5.49			47
255;47;73;113	D12	PVX-P2-2	CMT3		26.91	26.84	0.12	Unchecked	Unknown	Unknown	Target	Unknown	D10	0.006677	0.0003081	0.6942	0.07055	-	-	SYBR Green I		None	2.29	5.63			48
255;34;176;146	E1	PVX-P2-3	Actin		20.32	20.23	0.08	Unchecked	Unknown	Unknown	Reference	Unknown	E1	-	-	-	-	-	-	SYBR Green I		None	2.01	5.77			49
255;34;176;146	E2	PVX-P2-3	Actin		20.17	20.23	0.08	Unchecked	Unknown	Unknown	Reference	Unknown	E1	-	-	-	-	-	-	SYBR Green I		None	2.16	5.76			50
255;34;176;146	E3	PVX-P2-3	Actin		20.19	20.23	0.08	Unchecked	Unknown	Unknown	Reference	Unknown	E1	-	-	-	-	-	-	SYBR Green I		None	2.13	5.71			51
255;34;176;146	E4	PVX-P2-3	MET1		29.11	28.81	0.26	Unchecked	Unknown	Unknown	Target	Unknown	E4	0.002118	0.0001195	0.7864	0.1765	-	-	SYBR Green I		None	1.98	5			52
255;34;176;146	E5	PVX-P2-3	MET1		28.64	28.81	0.26	Unchecked	Unknown	Unknown	Target	Unknown	E4	0.002933	0.0001656	1.089	0.2444	-	-	SYBR Green I		None	2	5.17			53
255;34;176;146	E6	PVX-P2-3	MET1		28.69	28.81	0.26	Unchecked	Unknown	Unknown	Target	Unknown	E4	0.002833	0.0001599	1.052	0.2361	-	-	SYBR Green I		None	2.07	5.08			54
255;34;176;146	E7	PVX-P2-3	DRM2		28.02	28.08	0.06	Unchecked	Unknown	Unknown	Target	Unknown	E7	0.004508	0.0002545	0.7087	0.06096	-	-	SYBR Green I		None	0.62	3.35			55
255;34;176;146	E8	PVX-P2-3	DRM2		28.14	28.08	0.06	Unchecked	Unknown	Unknown	Target	Unknown	E7	0.004148	0.0002342	0.6522	0.0561	-	-	SYBR Green I		None	0.66	3.51			56
255;34;176;146	E9	PVX-P2-3	DRM2		28.08	28.08	0.06	Unchecked	Unknown	Unknown	Target	Unknown	E7	0.004324	0.0002441	0.6799	0.05848	-	-	SYBR Green I		None	0.66	3.53			57
255;34;176;146	E10	PVX-P2-3	CMT3		26.96	26.97	0.31	Unchecked	Unknown	Unknown	Target	Unknown	E10	0.009399	0.0005306	0.9772	0.1043	-	-	SYBR Green I		None	2.12	5.43			58
255;34;176;146	E11	PVX-P2-3	CMT3		27.28	26.97	0.31	Unchecked	Unknown	Unknown	Target	Unknown	E10	0.007529	0.000425	0.7828	0.08353	-	-	SYBR Green I		None	2.09	5.39			59
255;34;176;146	E12	PVX-P2-3	CMT3		26.66	26.97	0.31	Unchecked	Unknown	Unknown	Target	Unknown	E10	0.01157	0.0006532	1.203	0.1284	-	-	SYBR Green I		None	2.11	5.41			60
255;132;197;238	F1	PVX-1	ROS1		23.5	23.59	0.09	Unchecked	Negative control	Unknown	Target	Unknown	F1	-	-	-	-	-	-	SYBR Green I		Neg Ctrl is positive, Reference gene is positive	2.24	5.65			61
255;132;197;238	F2	PVX-1	ROS1		23.59	23.59	0.09	Unchecked	Negative control	Unknown	Target	Unknown	F1	-	-	-	-	-	-	SYBR Green I		Neg Ctrl is positive, Reference gene is positive	2.1	5.48			62
255;132;197;238	F3	PVX-1	ROS1		23.68	23.59	0.09	Unchecked	Negative control	Unknown	Target	Unknown	F1	-	-	-	-	-	-	SYBR Green I		Neg Ctrl is positive, Reference gene is positive	2.18	5.55			63
255;234;79;79	F4	PVX-P2-1	ROS1		22.45	22.45	0.02	Unchecked	Unknown	Run Calibrator	Target	Unknown	F4	0.1727	0.007698	0.9977	0.06376	-	-	SYBR Green I		None	2.25	5.65			64
255;234;79;79	F5	PVX-P2-1	ROS1		22.43	22.45	0.02	Unchecked	Unknown	Run Calibrator	Target	Unknown	F4	0.1752	0.007805	1.012	0.06465	-	-	SYBR Green I		None	2.28	5.68			65
255;234;79;79	F6	PVX-P2-1	ROS1		22.46	22.45	0.02	Unchecked	Unknown	Run Calibrator	Target	Unknown	F4	0.1715	0.007645	0.9908	0.06332	-	-	SYBR Green I		None	2.3	5.68			66
255;132;197;238	F7	PVX-1	ROS2		24.91	24.93	0.11	Unchecked	Negative control	Unknown	Target	Unknown	F7	-	-	-	-	-	-	SYBR Green I		Neg Ctrl is positive, Reference gene is positive	2.12	5.46			67
255;132;197;238	F8	PVX-1	ROS2		25.05	24.93	0.11	Unchecked	Negative control	Unknown	Target	Unknown	F7	-	-	-	-	-	-	SYBR Green I		Neg Ctrl is positive, Reference gene is positive	2.37	5.7			68
255;132;197;238	F9	PVX-1	ROS2		24.83	24.93	0.11	Unchecked	Negative control	Unknown	Target	Unknown	F7	-	-	-	-	-	-	SYBR Green I		Neg Ctrl is positive, Reference gene is positive	2.29	5.63			69
255;234;79;79	F10	PVX-P2-1	ROS2		23.83	23.84	0.03	Unchecked	Unknown	Run Calibrator	Target	Unknown	F10	0.06637	0.002958	1.007	0.06609	-	-	SYBR Green I		None	2.12	5.48			70
255;234;79;79	F11	PVX-P2-1	ROS2		23.82	23.84	0.03	Unchecked	Unknown	Run Calibrator	Target	Unknown	F10	0.06683	0.002978	1.014	0.06655	-	-	SYBR Green I		None	2.08	5.43			71
255;234;79;79	F12	PVX-P2-1	ROS2		23.87	23.84	0.03	Unchecked	Unknown	Run Calibrator	Target	Unknown	F10	0.06455	0.002877	0.9794	0.06429	-	-	SYBR Green I		None	2.22	5.61			72
255;66;41;24	G1	PVX-2	ROS1		22.84	22.86	0.04	Unchecked	Negative control	Unknown	Target	Unknown	G1	-	-	-	-	-	-	SYBR Green I		Neg Ctrl is positive, Reference gene is positive	2.42	5.81			73
255;66;41;24	G2	PVX-2	ROS1		22.91	22.86	0.04	Unchecked	Negative control	Unknown	Target	Unknown	G1	-	-	-	-	-	-	SYBR Green I		Neg Ctrl is positive, Reference gene is positive	2.44	5.81			74
255;66;41;24	G3	PVX-2	ROS1		22.83	22.86	0.04	Unchecked	Negative control	Unknown	Target	Unknown	G1	-	-	-	-	-	-	SYBR Green I		Neg Ctrl is positive, Reference gene is positive	2.39	5.78			75
255;47;73;113	G4	PVX-P2-2	ROS1		22.93	23	0.1	Unchecked	Unknown	Unknown	Target	Unknown	G4	0.1054	0.004862	0.6085	0.03957	-	-	SYBR Green I		None	2.26	5.64			76
255;47;73;113	G5	PVX-P2-2	ROS1		22.95	23	0.1	Unchecked	Unknown	Unknown	Target	Unknown	G4	0.1039	0.004795	0.6001	0.03902	-	-	SYBR Green I		None	2.28	5.65			77
255;47;73;113	G6	PVX-P2-2	ROS1		23.12	23	0.1	Unchecked	Unknown	Unknown	Target	Unknown	G4	0.09235	0.004262	0.5334	0.03468	-	-	SYBR Green I		None	2.3	5.67			78
255;66;41;24	G7	PVX-2	ROS2		24.65	24.66	0.02	Unchecked	Negative control	Unknown	Target	Unknown	G7	-	-	-	-	-	-	SYBR Green I		Neg Ctrl is positive, Reference gene is positive	2.25	5.62			79
255;66;41;24	G8	PVX-2	ROS2		24.69	24.66	0.02	Unchecked	Negative control	Unknown	Target	Unknown	G7	-	-	-	-	-	-	SYBR Green I		Neg Ctrl is positive, Reference gene is positive	2.38	5.73			80
255;66;41;24	G9	PVX-2	ROS2		24.65	24.66	0.02	Unchecked	Negative control	Unknown	Target	Unknown	G7	-	-	-	-	-	-	SYBR Green I		Neg Ctrl is positive, Reference gene is positive	2.07	5.42			81
255;47;73;113	G10	PVX-P2-2	ROS2		24.26	24.22	0.08	Unchecked	Unknown	Unknown	Target	Unknown	G10	0.04191	0.001934	0.6358	0.04242	-	-	SYBR Green I		None	2.3	5.65			82
255;47;73;113	G11	PVX-P2-2	ROS2		24.13	24.22	0.08	Unchecked	Unknown	Unknown	Target	Unknown	G10	0.04586	0.002116	0.6958	0.04642	-	-	SYBR Green I		None	2.35	5.69			83
255;47;73;113	G12	PVX-P2-2	ROS2		24.28	24.22	0.08	Unchecked	Unknown	Unknown	Target	Unknown	G10	0.04133	0.001907	0.6271	0.04184	-	-	SYBR Green I		None	2.36	5.73			84
255;180;73;149	H1	Sample 85	None		-	-	-	Unchecked	Unknown	Unknown	Target	Unknown		0	-	-	-	-	-	SYBR Green I		No ratio because no reference gene defined	0.02	0.13			85
255;95;103;174	H2	Sample 86	None		-	-	-	Unchecked	Unknown	Unknown	Target	Unknown		0	-	-	-	-	-	SYBR Green I		No ratio because no reference gene defined	0.02	0.18			86
255;205;18;55	H3	Sample 87	None		-	-	-	Unchecked	Unknown	Unknown	Target	Unknown		0	-	-	-	-	-	SYBR Green I		No ratio because no reference gene defined	0.03	0.18			87
255;34;176;146	H4	PVX-P2-3	ROS1		23.56	23.54	0.07	Unchecked	Unknown	Unknown	Target	Unknown	H4	0.09921	0.005601	0.573	0.04166	-	-	SYBR Green I		None	2.45	5.75			88
255;34;176;146	H5	PVX-P2-3	ROS1		23.46	23.54	0.07	Unchecked	Unknown	Unknown	Target	Unknown	H4	0.1063	0.006003	0.6142	0.04465	-	-	SYBR Green I		None	2.34	5.67			89
255;34;176;146	H6	PVX-P2-3	ROS1		23.59	23.54	0.07	Unchecked	Unknown	Unknown	Target	Unknown	H4	0.09717	0.005486	0.5612	0.0408	-	-	SYBR Green I		None	2.37	5.68			90
255;66;41;24	H7	Sample 91	None		-	-	-	Unchecked	Unknown	Unknown	Target	Unknown		0	-	-	-	-	-	SYBR Green I		No ratio because no reference gene defined	0.01	0.02			91
255;132;197;238	H8	Sample 92	None		-	-	-	Unchecked	Unknown	Unknown	Target	Unknown		0	-	-	-	-	-	SYBR Green I		No ratio because no reference gene defined	0.01	0.07			92
255;103;103;103	H9	Sample 93	None		-	-	-	Unchecked	Unknown	Unknown	Target	Unknown		0	-	-	-	-	-	SYBR Green I		No ratio because no reference gene defined	0.02	0.08			93
255;34;176;146	H10	PVX-P2-3	ROS2		24.51	24.44	0.06	Unchecked	Unknown	Unknown	Target	Unknown	H10	0.05136	0.002899	0.7792	0.05783	-	-	SYBR Green I		None	2.65	5.92			94
255;34;176;146	H11	PVX-P2-3	ROS2		24.39	24.44	0.06	Unchecked	Unknown	Unknown	Target	Unknown	H10	0.05581	0.003151	0.8467	0.06285	-	-	SYBR Green I		None	2.54	5.83			95
255;34;176;146	H12	PVX-P2-3	ROS2		24.42	24.44	0.06	Unchecked	Unknown	Unknown	Target	Unknown	H10	0.05466	0.003086	0.8293	0.06156	-	-	SYBR Green I		None	2.52	5.84			96
