# Supplementary material for: The P2 nucleic acid binding protein of Sugarcane bacilliform virus is a viral pathogenic factor
Source: PeerJ. 2024 Feb 20;12:e16982. doi: 10.7717/peerj.16982 (PMC10885806; doi:10.7717/peerj.16982)
Supplement: Supplemental Information 9 — The uncropped gels of restriction endonuclease digestion assays and raw data of Real-Time Quantitative PCR. [file peerj-12-16982-s009.zip › 0601 P2 Transgene Methylation_01 - Rel Quant.xlsx]

## Sheet: raw data
Color	Position	Sample Name	Gene Name	Condition Name	Cq	Cq Mean	Cq Error	Excluded	Sample Type	Sample Type RQ	Gene Type	Condition Type	Replicate Group	Ratio	Ratio Error	Normalized Ratio	Normalized Ratio Error	Scaled Ratio	Scaled Ratio Error	Dye	Edited Call	Failure	Slope	EPF	Notes	Sample Prep Notes	Number
255;132;197;238	A1	pCHF3-1	Actin		20.49	20.54	0.05	Unchecked	Negative control	Unknown	Reference	Unknown	A1	-	-	-	-	-	-	SYBR Green I		Neg Ctrl is positive	1.93	5.53			1
255;132;197;238	A2	pCHF3-1	Actin		20.59	20.54	0.05	Unchecked	Negative control	Unknown	Reference	Unknown	A1	-	-	-	-	-	-	SYBR Green I		Neg Ctrl is positive	1.83	5.45			2
255;132;197;238	A3	pCHF3-1	Actin		20.54	20.54	0.05	Unchecked	Negative control	Unknown	Reference	Unknown	A1	-	-	-	-	-	-	SYBR Green I		Neg Ctrl is positive	1.99	5.54			3
255;132;197;238	A4	pCHF3-1	MET1		27.77	27.85	0.08	Unchecked	Negative control	Unknown	Target	Unknown	A4	-	-	-	-	-	-	SYBR Green I		Neg Ctrl is positive, Reference gene is positive	1.87	4.75			4
255;132;197;238	A5	pCHF3-1	MET1		27.92	27.85	0.08	Unchecked	Negative control	Unknown	Target	Unknown	A4	-	-	-	-	-	-	SYBR Green I		Neg Ctrl is positive, Reference gene is positive	1.81	4.8			5
255;132;197;238	A6	pCHF3-1	MET1		27.87	27.85	0.08	Unchecked	Negative control	Unknown	Target	Unknown	A4	-	-	-	-	-	-	SYBR Green I		Neg Ctrl is positive, Reference gene is positive	1.74	4.6			6
255;132;197;238	A7	pCHF3-1	DRM2		26.22	26.02	0.18	Unchecked	Negative control	Unknown	Target	Unknown	A7	-	-	-	-	-	-	SYBR Green I		Neg Ctrl is positive, Reference gene is positive	0.46	3.06			7
255;132;197;238	A8	pCHF3-1	DRM2		25.88	26.02	0.18	Unchecked	Negative control	Unknown	Target	Unknown	A7	-	-	-	-	-	-	SYBR Green I		Neg Ctrl is positive, Reference gene is positive	0.5	3.21			8
255;132;197;238	A9	pCHF3-1	DRM2		25.95	26.02	0.18	Unchecked	Negative control	Unknown	Target	Unknown	A7	-	-	-	-	-	-	SYBR Green I		Neg Ctrl is positive, Reference gene is positive	0.5	3.2			9
255;132;197;238	A10	pCHF3-1	CMT3		27.14	27.28	0.12	Unchecked	Negative control	Unknown	Target	Unknown	A10	-	-	-	-	-	-	SYBR Green I		Neg Ctrl is positive, Reference gene is positive	1.99	5.27			10
255;132;197;238	A11	pCHF3-1	CMT3		27.36	27.28	0.12	Unchecked	Negative control	Unknown	Target	Unknown	A10	-	-	-	-	-	-	SYBR Green I		Neg Ctrl is positive, Reference gene is positive	2.18	5.4			11
255;132;197;238	A12	pCHF3-1	CMT3		27.35	27.28	0.12	Unchecked	Negative control	Unknown	Target	Unknown	A10	-	-	-	-	-	-	SYBR Green I		Neg Ctrl is positive, Reference gene is positive	2.18	5.42			12
255;66;41;24	B1	pCHF3-2	Actin		20.08	20.09	0.01	Unchecked	Negative control	Unknown	Reference	Unknown	B1	-	-	-	-	-	-	SYBR Green I		Neg Ctrl is positive	1.86	5.41			13
255;66;41;24	B2	pCHF3-2	Actin		20.08	20.09	0.01	Unchecked	Negative control	Unknown	Reference	Unknown	B1	-	-	-	-	-	-	SYBR Green I		Neg Ctrl is positive	1.92	5.51			14
255;66;41;24	B3	pCHF3-2	Actin		20.1	20.09	0.01	Unchecked	Negative control	Unknown	Reference	Unknown	B1	-	-	-	-	-	-	SYBR Green I		Neg Ctrl is positive	2.02	5.55			15
255;66;41;24	B4	pCHF3-2	MET1		27.72	27.82	0.11	Unchecked	Negative control	Unknown	Target	Unknown	B4	-	-	-	-	-	-	SYBR Green I		Neg Ctrl is positive, Reference gene is positive	1.89	4.82			16
255;66;41;24	B5	pCHF3-2	MET1		27.8	27.82	0.11	Unchecked	Negative control	Unknown	Target	Unknown	B4	-	-	-	-	-	-	SYBR Green I		Neg Ctrl is positive, Reference gene is positive	1.8	4.73			17
255;66;41;24	B6	pCHF3-2	MET1		27.94	27.82	0.11	Unchecked	Negative control	Unknown	Target	Unknown	B4	-	-	-	-	-	-	SYBR Green I		Neg Ctrl is positive, Reference gene is positive	1.76	4.76			18
255;66;41;24	B7	pCHF3-2	DRM2		25.34	25.25	0.09	Unchecked	Negative control	Unknown	Target	Unknown	B7	-	-	-	-	-	-	SYBR Green I		Neg Ctrl is positive, Reference gene is positive	0.48	3.17			19
255;66;41;24	B8	pCHF3-2	DRM2		25.25	25.25	0.09	Unchecked	Negative control	Unknown	Target	Unknown	B7	-	-	-	-	-	-	SYBR Green I		Neg Ctrl is positive, Reference gene is positive	0.51	3.27			20
255;66;41;24	B9	pCHF3-2	DRM2		25.16	25.25	0.09	Unchecked	Negative control	Unknown	Target	Unknown	B7	-	-	-	-	-	-	SYBR Green I		Neg Ctrl is positive, Reference gene is positive	0.5	3.27			21
255;66;41;24	B10	pCHF3-2	CMT3		28.6	28.04	0.64	Unchecked	Negative control	Unknown	Target	Unknown	B10	-	-	-	-	-	-	SYBR Green I		Neg Ctrl is positive, Reference gene is positive	2.01	5.19			22
255;66;41;24	B11	pCHF3-2	CMT3		28.19	28.04	0.64	Unchecked	Negative control	Unknown	Target	Unknown	B10	-	-	-	-	-	-	SYBR Green I		Neg Ctrl is positive, Reference gene is positive	1.82	4.96			23
255;66;41;24	B12	pCHF3-2	CMT3		27.34	28.04	0.64	Unchecked	Negative control	Unknown	Target	Unknown	B10	-	-	-	-	-	-	SYBR Green I		Neg Ctrl is positive, Reference gene is positive	1.92	5.13			24
255;234;79;79	C1	pCHF3-3	Actin		20.77	20.77	0.05	Unchecked	Negative control	Unknown	Reference	Unknown	C1	-	-	-	-	-	-	SYBR Green I		Neg Ctrl is positive	1.8	5.41			25
255;234;79;79	C2	pCHF3-3	Actin		20.81	20.77	0.05	Unchecked	Negative control	Unknown	Reference	Unknown	C1	-	-	-	-	-	-	SYBR Green I		Neg Ctrl is positive	1.9	5.4			26
255;234;79;79	C3	pCHF3-3	Actin		20.72	20.77	0.05	Unchecked	Negative control	Unknown	Reference	Unknown	C1	-	-	-	-	-	-	SYBR Green I		Neg Ctrl is positive	1.91	5.47			27
255;234;79;79	C4	pCHF3-3	MET1		27.83	27.91	0.19	Unchecked	Negative control	Unknown	Target	Unknown	C4	-	-	-	-	-	-	SYBR Green I		Neg Ctrl is positive, Reference gene is positive	1.89	4.76			28
255;234;79;79	C5	pCHF3-3	MET1		27.77	27.91	0.19	Unchecked	Negative control	Unknown	Target	Unknown	C4	-	-	-	-	-	-	SYBR Green I		Neg Ctrl is positive, Reference gene is positive	1.89	4.88			29
255;234;79;79	C6	pCHF3-3	MET1		28.13	27.91	0.19	Unchecked	Negative control	Unknown	Target	Unknown	C4	-	-	-	-	-	-	SYBR Green I		Neg Ctrl is positive, Reference gene is positive	1.86	4.79			30
255;234;79;79	C7	pCHF3-3	DRM2		26.03	26.02	0.07	Unchecked	Negative control	Unknown	Target	Unknown	C7	-	-	-	-	-	-	SYBR Green I		Neg Ctrl is positive, Reference gene is positive	0.49	3.14			31
255;234;79;79	C8	pCHF3-3	DRM2		26.08	26.02	0.07	Unchecked	Negative control	Unknown	Target	Unknown	C7	-	-	-	-	-	-	SYBR Green I		Neg Ctrl is positive, Reference gene is positive	0.5	3.21			32
255;234;79;79	C9	pCHF3-3	DRM2		25.94	26.02	0.07	Unchecked	Negative control	Unknown	Target	Unknown	C7	-	-	-	-	-	-	SYBR Green I		Neg Ctrl is positive, Reference gene is positive	0.51	3.23			33
255;234;79;79	C10	pCHF3-3	CMT3		27.7	27.79	0.37	Unchecked	Negative control	Unknown	Target	Unknown	C10	-	-	-	-	-	-	SYBR Green I		Neg Ctrl is positive, Reference gene is positive	2.03	5.21			34
255;234;79;79	C11	pCHF3-3	CMT3		27.47	27.79	0.37	Unchecked	Negative control	Unknown	Target	Unknown	C10	-	-	-	-	-	-	SYBR Green I		Neg Ctrl is positive, Reference gene is positive	1.95	5.15			35
255;234;79;79	C12	pCHF3-3	CMT3		28.19	27.79	0.37	Unchecked	Negative control	Unknown	Target	Unknown	C10	-	-	-	-	-	-	SYBR Green I		Neg Ctrl is positive, Reference gene is positive	1.97	5.13			36
255;47;73;113	D1	pCHF3-4	Actin		20.06	20.01	0.04	Unchecked	Negative control	Unknown	Reference	Unknown	D1	-	-	-	-	-	-	SYBR Green I		Neg Ctrl is positive	1.92	5.48			37
255;47;73;113	D2	pCHF3-4	Actin		19.99	20.01	0.04	Unchecked	Negative control	Unknown	Reference	Unknown	D1	-	-	-	-	-	-	SYBR Green I		Neg Ctrl is positive	1.92	5.44			38
255;47;73;113	D3	pCHF3-4	Actin		19.99	20.01	0.04	Unchecked	Negative control	Unknown	Reference	Unknown	D1	-	-	-	-	-	-	SYBR Green I		Neg Ctrl is positive	2.04	5.58			39
255;47;73;113	D4	pCHF3-4	MET1		28.08	28.14	0.22	Unchecked	Negative control	Unknown	Target	Unknown	D4	-	-	-	-	-	-	SYBR Green I		Neg Ctrl is positive, Reference gene is positive	1.9	4.88			40
255;47;73;113	D5	pCHF3-4	MET1		27.96	28.14	0.22	Unchecked	Negative control	Unknown	Target	Unknown	D4	-	-	-	-	-	-	SYBR Green I		Neg Ctrl is positive, Reference gene is positive	1.91	4.91			41
255;47;73;113	D6	pCHF3-4	MET1		28.39	28.14	0.22	Unchecked	Negative control	Unknown	Target	Unknown	D4	-	-	-	-	-	-	SYBR Green I		Neg Ctrl is positive, Reference gene is positive	1.9	4.87			42
255;47;73;113	D7	pCHF3-4	DRM2		25.28	25.35	0.17	Unchecked	Negative control	Unknown	Target	Unknown	D7	-	-	-	-	-	-	SYBR Green I		Neg Ctrl is positive, Reference gene is positive	0.5	3.25			43
255;47;73;113	D8	pCHF3-4	DRM2		25.55	25.35	0.17	Unchecked	Negative control	Unknown	Target	Unknown	D7	-	-	-	-	-	-	SYBR Green I		Neg Ctrl is positive, Reference gene is positive	0.5	3.3			44
255;47;73;113	D9	pCHF3-4	DRM2		25.23	25.35	0.17	Unchecked	Negative control	Unknown	Target	Unknown	D7	-	-	-	-	-	-	SYBR Green I		Neg Ctrl is positive, Reference gene is positive	0.51	3.3			45
255;47;73;113	D10	pCHF3-4	CMT3		28.31	28.25	0.19	Unchecked	Negative control	Unknown	Target	Unknown	D10	-	-	-	-	-	-	SYBR Green I		Neg Ctrl is positive, Reference gene is positive	2.09	5.3			46
255;47;73;113	D11	pCHF3-4	CMT3		28.03	28.25	0.19	Unchecked	Negative control	Unknown	Target	Unknown	D10	-	-	-	-	-	-	SYBR Green I		Neg Ctrl is positive, Reference gene is positive	2.02	5.22			47
255;47;73;113	D12	pCHF3-4	CMT3		28.4	28.25	0.19	Unchecked	Negative control	Unknown	Target	Unknown	D10	-	-	-	-	-	-	SYBR Green I		Neg Ctrl is positive, Reference gene is positive	1.99	5.18			48
255;34;176;146	E1	pCHF3-P2-1	Actin		19.57	19.54	0.04	Unchecked	Unknown	Run Calibrator	Reference	Unknown	E1	-	-	-	-	-	-	SYBR Green I		None	1.73	5.2			49
255;34;176;146	E2	pCHF3-P2-1	Actin		19.54	19.54	0.04	Unchecked	Unknown	Run Calibrator	Reference	Unknown	E1	-	-	-	-	-	-	SYBR Green I		None	1.78	5.24			50
255;34;176;146	E3	pCHF3-P2-1	Actin		19.5	19.54	0.04	Unchecked	Unknown	Run Calibrator	Reference	Unknown	E1	-	-	-	-	-	-	SYBR Green I		None	1.71	5.15			51
255;34;176;146	E4	pCHF3-P2-1	MET1		27.94	27.85	0.1	Unchecked	Unknown	Run Calibrator	Target	Unknown	E4	0.002954	7.19e-05	0.9417	0.0706	-	-	SYBR Green I		None	1.69	4.53			52
255;34;176;146	E5	pCHF3-P2-1	MET1		27.87	27.85	0.1	Unchecked	Unknown	Run Calibrator	Target	Unknown	E4	0.0031	7.547e-05	0.9885	0.07411	-	-	SYBR Green I		None	1.69	4.66			53
255;34;176;146	E6	pCHF3-P2-1	MET1		27.75	27.85	0.1	Unchecked	Unknown	Run Calibrator	Target	Unknown	E4	0.003369	8.202e-05	1.074	0.08054	-	-	SYBR Green I		None	1.66	4.62			54
255;34;176;146	E7	pCHF3-P2-1	DRM2		25.84	25.9	0.06	Unchecked	Unknown	Run Calibrator	Target	Unknown	E7	0.01266	0.0003082	1.045	0.05468	-	-	SYBR Green I		None	0.44	2.96			55
255;34;176;146	E8	pCHF3-P2-1	DRM2		25.95	25.9	0.06	Unchecked	Unknown	Run Calibrator	Target	Unknown	E7	0.01173	0.0002856	0.9682	0.05067	-	-	SYBR Green I		None	0.46	3.04			56
255;34;176;146	E9	pCHF3-P2-1	DRM2		25.92	25.9	0.06	Unchecked	Unknown	Run Calibrator	Target	Unknown	E7	0.01198	0.0002916	0.9885	0.05173	-	-	SYBR Green I		None	0.44	2.97			57
255;34;176;146	E10	pCHF3-P2-1	CMT3		27.52	27.37	0.2	Unchecked	Unknown	Run Calibrator	Target	Unknown	E10	0.003952	9.619e-05	0.9033	0.1269	-	-	SYBR Green I		None	1.71	4.85			58
255;34;176;146	E11	pCHF3-P2-1	CMT3		27.45	27.37	0.2	Unchecked	Unknown	Run Calibrator	Target	Unknown	E10	0.004148	0.000101	0.9482	0.1333	-	-	SYBR Green I		None	1.75	4.91			59
255;34;176;146	E12	pCHF3-P2-1	CMT3		27.15	27.37	0.2	Unchecked	Unknown	Run Calibrator	Target	Unknown	E10	0.005107	0.0001243	1.167	0.1641	-	-	SYBR Green I		None	1.7	4.84			60
255;205;18;55	F1	pCHF3-P2-2	Actin		19.05	19.05	0.02	Unchecked	Unknown	Unknown	Reference	Unknown	F1	-	-	-	-	-	-	SYBR Green I		None	1.78	5.27			61
255;205;18;55	F2	pCHF3-P2-2	Actin		19.06	19.05	0.02	Unchecked	Unknown	Unknown	Reference	Unknown	F1	-	-	-	-	-	-	SYBR Green I		None	1.58	5.03			62
255;205;18;55	F3	pCHF3-P2-2	Actin		19.03	19.05	0.02	Unchecked	Unknown	Unknown	Reference	Unknown	F1	-	-	-	-	-	-	SYBR Green I		None	1.59	5.01			63
255;205;18;55	F4	pCHF3-P2-2	MET1		26.19	26.14	0.25	Unchecked	Unknown	Unknown	Target	Unknown	F4	0.007074	7.49e-05	2.255	0.1617	-	-	SYBR Green I		None	1.64	4.69			64
255;205;18;55	F5	pCHF3-P2-2	MET1		26.37	26.14	0.25	Unchecked	Unknown	Unknown	Target	Unknown	F4	0.006244	6.611e-05	1.991	0.1427	-	-	SYBR Green I		None	1.58	4.6			65
255;205;18;55	F6	pCHF3-P2-2	MET1		25.87	26.14	0.25	Unchecked	Unknown	Unknown	Target	Unknown	F4	0.00883	9.349e-05	2.815	0.2019	-	-	SYBR Green I		None	1.46	4.72			66
255;205;18;55	F7	pCHF3-P2-2	DRM2		25.68	25.81	0.11	Unchecked	Unknown	Unknown	Target	Unknown	F7	0.01007	0.0001067	0.8312	0.0395	-	-	SYBR Green I		None	0.43	2.96			67
255;205;18;55	F8	pCHF3-P2-2	DRM2		25.89	25.81	0.11	Unchecked	Unknown	Unknown	Target	Unknown	F7	0.008709	9.221e-05	0.7186	0.03415	-	-	SYBR Green I		None	0.45	3.03			68
255;205;18;55	F9	pCHF3-P2-2	DRM2		25.85	25.81	0.11	Unchecked	Unknown	Unknown	Target	Unknown	F7	0.008953	9.48e-05	0.7388	0.03511	-	-	SYBR Green I		None	0.44	3.02			69
255;205;18;55	F10	pCHF3-P2-2	CMT3		25.75	25.76	0.05	Unchecked	Unknown	Unknown	Target	Unknown	F10	0.009596	0.0001016	2.194	0.3045	-	-	SYBR Green I		None	1.7	4.92			70
255;205;18;55	F11	pCHF3-P2-2	CMT3		25.81	25.76	0.05	Unchecked	Unknown	Unknown	Target	Unknown	F10	0.009205	9.746e-05	2.104	0.2921	-	-	SYBR Green I		None	1.67	4.89			71
255;205;18;55	F12	pCHF3-P2-2	CMT3		25.72	25.76	0.05	Unchecked	Unknown	Unknown	Target	Unknown	F10	0.009798	0.0001037	2.24	0.3109	-	-	SYBR Green I		None	1.73	4.98			72
255;95;103;174	G1	pCHF3-P2-3	Actin		19.49	19.44	0.1	Unchecked	Unknown	Unknown	Reference	Unknown	G1	-	-	-	-	-	-	SYBR Green I		None	2.1	5.66			73
255;95;103;174	G2	pCHF3-P2-3	Actin		19.32	19.44	0.1	Unchecked	Unknown	Unknown	Reference	Unknown	G1	-	-	-	-	-	-	SYBR Green I		None	1.92	5.47			74
255;95;103;174	G3	pCHF3-P2-3	Actin		19.51	19.44	0.1	Unchecked	Unknown	Unknown	Reference	Unknown	G1	-	-	-	-	-	-	SYBR Green I		None	2.07	5.63			75
255;95;103;174	G4	pCHF3-P2-3	MET1		27.15	27.47	0.32	Unchecked	Unknown	Unknown	Target	Unknown	G4	0.004776	0.0003456	1.523	0.1543	-	-	SYBR Green I		None	1.86	4.77			76
255;95;103;174	G5	pCHF3-P2-3	MET1		27.79	27.47	0.32	Unchecked	Unknown	Unknown	Target	Unknown	G4	0.003065	0.0002218	0.9772	0.09901	-	-	SYBR Green I		None	1.82	4.66			77
255;95;103;174	G6	pCHF3-P2-3	MET1		27.46	27.47	0.32	Unchecked	Unknown	Unknown	Target	Unknown	G4	0.003852	0.0002788	1.228	0.1245	-	-	SYBR Green I		None	1.8	4.8			78
255;95;103;174	G7	pCHF3-P2-3	DRM2		25.69	25.7	0.01	Unchecked	Unknown	Unknown	Target	Unknown	G7	0.01314	0.0009508	1.084	0.09316	-	-	SYBR Green I		None	0.49	3.17			79
255;95;103;174	G8	pCHF3-P2-3	DRM2		25.71	25.7	0.01	Unchecked	Unknown	Unknown	Target	Unknown	G7	0.01296	0.0009377	1.069	0.09188	-	-	SYBR Green I		None	0.49	3.17			80
255;95;103;174	G9	pCHF3-P2-3	DRM2		25.7	25.7	0.01	Unchecked	Unknown	Unknown	Target	Unknown	G7	0.01305	0.0009443	1.077	0.09252	-	-	SYBR Green I		None	0.49	3.18			81
255;95;103;174	G10	pCHF3-P2-3	CMT3		27.57	27.52	0.06	Unchecked	Unknown	Unknown	Target	Unknown	G10	0.00357	0.0002583	0.816	0.1274	-	-	SYBR Green I		None	2.05	5.23			82
255;95;103;174	G11	pCHF3-P2-3	CMT3		27.54	27.52	0.06	Unchecked	Unknown	Unknown	Target	Unknown	G10	0.003645	0.0002638	0.8332	0.1301	-	-	SYBR Green I		None	2.06	5.26			83
255;95;103;174	G12	pCHF3-P2-3	CMT3		27.46	27.52	0.06	Unchecked	Unknown	Unknown	Target	Unknown	G10	0.003852	0.0002788	0.8807	0.1375	-	-	SYBR Green I		None	2.13	5.37			84
255;180;73;149	H1	pCHF3-P2-4	Actin		19.56	19.58	0.02	Unchecked	Unknown	Unknown	Reference	Unknown	H1	-	-	-	-	-	-	SYBR Green I		None	2.01	5.52			85
255;180;73;149	H2	pCHF3-P2-4	Actin		19.6	19.58	0.02	Unchecked	Unknown	Unknown	Reference	Unknown	H1	-	-	-	-	-	-	SYBR Green I		None	1.94	5.48			86
255;180;73;149	H3	pCHF3-P2-4	Actin		19.57	19.58	0.02	Unchecked	Unknown	Unknown	Reference	Unknown	H1	-	-	-	-	-	-	SYBR Green I		None	1.98	5.52			87
255;180;73;149	H4	pCHF3-P2-4	MET1		27	27.13	0.13	Unchecked	Unknown	Unknown	Target	Unknown	H4	0.005826	8.406e-05	1.857	0.1344	-	-	SYBR Green I		None	1.87	4.92			88
255;180;73;149	H5	pCHF3-P2-4	MET1		27.26	27.13	0.13	Unchecked	Unknown	Unknown	Target	Unknown	H4	0.004865	7.02e-05	1.551	0.1123	-	-	SYBR Green I		None	1.77	4.77			89
255;180;73;149	H6	pCHF3-P2-4	MET1		27.13	27.13	0.13	Unchecked	Unknown	Unknown	Target	Unknown	H4	0.005324	7.682e-05	1.697	0.1228	-	-	SYBR Green I		None	1.78	4.8			90
255;180;73;149	H7	pCHF3-P2-4	DRM2		26.92	26.78	0.13	Unchecked	Unknown	Unknown	Target	Unknown	H7	0.006158	8.885e-05	0.5082	0.02466	-	-	SYBR Green I		None	0.47	3.05			91
255;180;73;149	H8	pCHF3-P2-4	DRM2		26.69	26.78	0.13	Unchecked	Unknown	Unknown	Target	Unknown	H7	0.007222	0.0001042	0.596	0.02892	-	-	SYBR Green I		None	0.48	3.05			92
255;180;73;149	H9	pCHF3-P2-4	DRM2		26.72	26.78	0.13	Unchecked	Unknown	Unknown	Target	Unknown	H7	0.007074	0.0001021	0.5837	0.02832	-	-	SYBR Green I		None	0.5	3.17			93
255;180;73;149	H10	pCHF3-P2-4	CMT3		25.91	25.86	0.1	Unchecked	Unknown	Unknown	Target	Unknown	H10	0.0124	0.0001789	2.835	0.3945	-	-	SYBR Green I		None	2.13	5.42			94
255;180;73;149	H11	pCHF3-P2-4	CMT3		25.74	25.86	0.1	Unchecked	Unknown	Unknown	Target	Unknown	H10	0.01395	0.0002013	3.19	0.4438	-	-	SYBR Green I		None	2.1	5.39			95
255;180;73;149	H12	pCHF3-P2-4	CMT3		25.93	25.86	0.1	Unchecked	Unknown	Unknown	Target	Unknown	H10	0.01223	0.0001765	2.796	0.3891	-	-	SYBR Green I		None	2.13	5.41			96
