# Supplementary material for: The P2 nucleic acid binding protein of Sugarcane bacilliform virus is a viral pathogenic factor
Source: PeerJ. 2024 Feb 20;12:e16982. doi: 10.7717/peerj.16982 (PMC10885806; doi:10.7717/peerj.16982)
Supplement: Supplemental Information 9 — The uncropped gels of restriction endonuclease digestion assays and raw data of Real-Time Quantitative PCR. [file peerj-12-16982-s009.zip › 0602 P2 Transgene Methylation_02 - Rel Quant.xlsx]

## Sheet: Raw data
Color	Position	Sample Name	Gene Name	Condition Name	Cq	Cq Mean	Cq Error	Excluded	Sample Type	Sample Type RQ	Gene Type	Condition Type	Replicate Group	Ratio	Ratio Error	Normalized Ratio	Normalized Ratio Error	Scaled Ratio	Scaled Ratio Error	Dye	Edited Call	Failure	Slope	EPF	Notes	Sample Prep Notes	Number
255;132;197;238	A1	pCHF3-1	Actin		20.56	20.64	0.1	Unchecked	Negative control	Unknown	Reference	Unknown	A1	-	-	-	-	-	-	SYBR Green I		Neg Ctrl is positive	2.06	5.58			1
255;132;197;238	A2	pCHF3-1	Actin		20.76	20.64	0.1	Unchecked	Negative control	Unknown	Reference	Unknown	A1	-	-	-	-	-	-	SYBR Green I		Neg Ctrl is positive	2.08	5.61			2
255;132;197;238	A3	pCHF3-1	Actin		20.61	20.64	0.1	Unchecked	Negative control	Unknown	Reference	Unknown	A1	-	-	-	-	-	-	SYBR Green I		Neg Ctrl is positive	2.02	5.58			3
255;132;197;238	A4	pCHF3-1	ROS1		20.87	20.87	0.01	Unchecked	Negative control	Unknown	Target	Unknown	A4	-	-	-	-	-	-	SYBR Green I		Neg Ctrl is positive, Reference gene is positive	2.24	5.67			4
255;132;197;238	A5	pCHF3-1	ROS1		20.88	20.87	0.01	Unchecked	Negative control	Unknown	Target	Unknown	A4	-	-	-	-	-	-	SYBR Green I		Neg Ctrl is positive, Reference gene is positive	2	5.42			5
255;132;197;238	A6	pCHF3-1	ROS1		20.87	20.87	0.01	Unchecked	Negative control	Unknown	Target	Unknown	A4	-	-	-	-	-	-	SYBR Green I		Neg Ctrl is positive, Reference gene is positive	2.04	5.45			6
255;132;197;238	A7	pCHF3-1	ROS2		22.82	22.78	0.04	Unchecked	Negative control	Unknown	Target	Unknown	A7	-	-	-	-	-	-	SYBR Green I		Neg Ctrl is positive, Reference gene is positive	2.09	5.5			7
255;132;197;238	A8	pCHF3-1	ROS2		22.78	22.78	0.04	Unchecked	Negative control	Unknown	Target	Unknown	A7	-	-	-	-	-	-	SYBR Green I		Neg Ctrl is positive, Reference gene is positive	2.22	5.63			8
255;132;197;238	A9	pCHF3-1	ROS2		22.75	22.78	0.04	Unchecked	Negative control	Unknown	Target	Unknown	A7	-	-	-	-	-	-	SYBR Green I		Neg Ctrl is positive, Reference gene is positive	2.29	5.7			9
255;132;197;238	A10	pCHF3-1	DCL3		-	-	-	Unchecked	Negative control	Unknown	Target	Unknown	A10	-	-	-	-	-	-	SYBR Green I		Replicate group contains positives and negatives., Reference gene is positive	0.07	0.26			10
255;132;197;238	A11	pCHF3-1	DCL3		-	-	-	Unchecked	Negative control	Unknown	Target	Unknown	A10	-	-	-	-	-	-	SYBR Green I		Replicate group contains positives and negatives., Reference gene is positive	0.05	0.35			11
255;132;197;238	A12	pCHF3-1	DCL3		37.04	37.04	0	Unchecked	Negative control	Unknown	Target	Unknown	A10	-	-	-	-	-	-	SYBR Green I		Neg Ctrl is positive, Replicate group contains positives and negatives., Reference gene is positive	1.29	1.52			12
255;132;197;238	B1	pCHF3-2	Actin		20.14	20.14	0.01	Unchecked	Negative control	Unknown	Reference	Unknown	B1	-	-	-	-	-	-	SYBR Green I		Neg Ctrl is positive	1.89	5.42			13
255;132;197;238	B2	pCHF3-2	Actin		20.14	20.14	0.01	Unchecked	Negative control	Unknown	Reference	Unknown	B1	-	-	-	-	-	-	SYBR Green I		Neg Ctrl is positive	2.02	5.55			14
255;132;197;238	B3	pCHF3-2	Actin		20.15	20.14	0.01	Unchecked	Negative control	Unknown	Reference	Unknown	B1	-	-	-	-	-	-	SYBR Green I		Neg Ctrl is positive	2.07	5.58			15
255;132;197;238	B4	pCHF3-2	ROS1		21.09	21.15	0.07	Unchecked	Negative control	Unknown	Target	Unknown	B4	-	-	-	-	-	-	SYBR Green I		Neg Ctrl is positive, Reference gene is positive	2.27	5.69			16
255;132;197;238	B5	pCHF3-2	ROS1		21.12	21.15	0.07	Unchecked	Negative control	Unknown	Target	Unknown	B4	-	-	-	-	-	-	SYBR Green I		Neg Ctrl is positive, Reference gene is positive	2.08	5.49			17
255;132;197;238	B6	pCHF3-2	ROS1		21.23	21.15	0.07	Unchecked	Negative control	Unknown	Target	Unknown	B4	-	-	-	-	-	-	SYBR Green I		Neg Ctrl is positive, Reference gene is positive	2.07	5.46			18
255;132;197;238	B7	pCHF3-2	ROS2		23.2	23.22	0.02	Unchecked	Negative control	Unknown	Target	Unknown	B7	-	-	-	-	-	-	SYBR Green I		Neg Ctrl is positive, Reference gene is positive	2.09	5.46			19
255;132;197;238	B8	pCHF3-2	ROS2		23.24	23.22	0.02	Unchecked	Negative control	Unknown	Target	Unknown	B7	-	-	-	-	-	-	SYBR Green I		Neg Ctrl is positive, Reference gene is positive	2.25	5.62			20
255;132;197;238	B9	pCHF3-2	ROS2		23.23	23.22	0.02	Unchecked	Negative control	Unknown	Target	Unknown	B7	-	-	-	-	-	-	SYBR Green I		Neg Ctrl is positive, Reference gene is positive	2.21	5.6			21
255;132;197;238	B10	pCHF3-2	DCL3		-	-	-	Unchecked	Negative control	Unknown	Target	Unknown	B10	-	-	-	-	-	-	SYBR Green I		Reference gene is positive	0.05	0.15			22
255;132;197;238	B11	pCHF3-2	DCL3		-	-	-	Unchecked	Negative control	Unknown	Target	Unknown	B10	-	-	-	-	-	-	SYBR Green I		Reference gene is positive	0.05	0.27			23
255;132;197;238	B12	pCHF3-2	DCL3		-	-	-	Unchecked	Negative control	Unknown	Target	Unknown	B10	-	-	-	-	-	-	SYBR Green I		Reference gene is positive	0.04	0.28			24
255;132;197;238	C1	pCHF3-3	Actin		20.74	20.81	0.06	Unchecked	Negative control	Unknown	Reference	Unknown	C1	-	-	-	-	-	-	SYBR Green I		Neg Ctrl is positive	1.92	5.42			25
255;132;197;238	C2	pCHF3-3	Actin		20.86	20.81	0.06	Unchecked	Negative control	Unknown	Reference	Unknown	C1	-	-	-	-	-	-	SYBR Green I		Neg Ctrl is positive	1.82	5.33			26
255;132;197;238	C3	pCHF3-3	Actin		20.82	20.81	0.06	Unchecked	Negative control	Unknown	Reference	Unknown	C1	-	-	-	-	-	-	SYBR Green I		Neg Ctrl is positive	1.49	4.65			27
255;132;197;238	C4	pCHF3-3	ROS1		21.43	21.44	0.05	Unchecked	Negative control	Unknown	Target	Unknown	C4	-	-	-	-	-	-	SYBR Green I		Neg Ctrl is positive, Reference gene is positive	2.25	5.64			28
255;132;197;238	C5	pCHF3-3	ROS1		21.5	21.44	0.05	Unchecked	Negative control	Unknown	Target	Unknown	C4	-	-	-	-	-	-	SYBR Green I		Neg Ctrl is positive, Reference gene is positive	2.2	5.6			29
255;132;197;238	C6	pCHF3-3	ROS1		21.4	21.44	0.05	Unchecked	Negative control	Unknown	Target	Unknown	C4	-	-	-	-	-	-	SYBR Green I		Neg Ctrl is positive, Reference gene is positive	2.2	5.59			30
255;132;197;238	C7	pCHF3-3	ROS2		23.37	23.36	0.03	Unchecked	Negative control	Unknown	Target	Unknown	C7	-	-	-	-	-	-	SYBR Green I		Neg Ctrl is positive, Reference gene is positive	2.14	5.52			31
255;132;197;238	C8	pCHF3-3	ROS2		23.33	23.36	0.03	Unchecked	Negative control	Unknown	Target	Unknown	C7	-	-	-	-	-	-	SYBR Green I		Neg Ctrl is positive, Reference gene is positive	2.27	5.63			32
255;132;197;238	C9	pCHF3-3	ROS2		23.39	23.36	0.03	Unchecked	Negative control	Unknown	Target	Unknown	C7	-	-	-	-	-	-	SYBR Green I		Neg Ctrl is positive, Reference gene is positive	2.31	5.66			33
255;132;197;238	C10	pCHF3-3	DCL3		-	-	-	Unchecked	Negative control	Unknown	Target	Unknown	C10	-	-	-	-	-	-	SYBR Green I		Reference gene is positive	0.06	0.33			34
255;132;197;238	C11	pCHF3-3	DCL3		-	-	-	Unchecked	Negative control	Unknown	Target	Unknown	C10	-	-	-	-	-	-	SYBR Green I		Reference gene is positive	0.01	0.3			35
255;132;197;238	C12	pCHF3-3	DCL3		-	-	-	Unchecked	Negative control	Unknown	Target	Unknown	C10	-	-	-	-	-	-	SYBR Green I		Reference gene is positive	0.01	0.35			36
255;132;197;238	D1	pCHF3-4	Actin		20.1	20.07	0.04	Unchecked	Negative control	Unknown	Reference	Unknown	D1	-	-	-	-	-	-	SYBR Green I		Neg Ctrl is positive	1.83	5.41			37
255;132;197;238	D2	pCHF3-4	Actin		20.07	20.07	0.04	Unchecked	Negative control	Unknown	Reference	Unknown	D1	-	-	-	-	-	-	SYBR Green I		Neg Ctrl is positive	1.91	5.44			38
255;132;197;238	D3	pCHF3-4	Actin		20.03	20.07	0.04	Unchecked	Negative control	Unknown	Reference	Unknown	D1	-	-	-	-	-	-	SYBR Green I		Neg Ctrl is positive	2.08	5.64			39
255;132;197;238	D4	pCHF3-4	ROS1		20.76	20.8	0.05	Unchecked	Negative control	Unknown	Target	Unknown	D4	-	-	-	-	-	-	SYBR Green I		Neg Ctrl is positive, Reference gene is positive	2.24	5.65			40
255;132;197;238	D5	pCHF3-4	ROS1		20.85	20.8	0.05	Unchecked	Negative control	Unknown	Target	Unknown	D4	-	-	-	-	-	-	SYBR Green I		Neg Ctrl is positive, Reference gene is positive	2.23	5.64			41
255;132;197;238	D6	pCHF3-4	ROS1		20.78	20.8	0.05	Unchecked	Negative control	Unknown	Target	Unknown	D4	-	-	-	-	-	-	SYBR Green I		Neg Ctrl is positive, Reference gene is positive	2.17	5.56			42
255;132;197;238	D7	pCHF3-4	ROS2		23.1	23.09	0.02	Unchecked	Negative control	Unknown	Target	Unknown	D7	-	-	-	-	-	-	SYBR Green I		Neg Ctrl is positive, Reference gene is positive	2.25	5.63			43
255;132;197;238	D8	pCHF3-4	ROS2		23.06	23.09	0.02	Unchecked	Negative control	Unknown	Target	Unknown	D7	-	-	-	-	-	-	SYBR Green I		Neg Ctrl is positive, Reference gene is positive	2.13	5.56			44
255;132;197;238	D9	pCHF3-4	ROS2		23.1	23.09	0.02	Unchecked	Negative control	Unknown	Target	Unknown	D7	-	-	-	-	-	-	SYBR Green I		Neg Ctrl is positive, Reference gene is positive	2.22	5.61			45
255;132;197;238	D10	pCHF3-4	DCL3		-	-	-	Unchecked	Negative control	Unknown	Target	Unknown	D10	-	-	-	-	-	-	SYBR Green I		Replicate group contains positives and negatives., Reference gene is positive	0.07	0.37			46
255;132;197;238	D11	pCHF3-4	DCL3		34.09	34.09	0	Unchecked	Negative control	Unknown	Target	Unknown	D10	-	-	-	-	-	-	SYBR Green I		Neg Ctrl is positive, Replicate group contains positives and negatives., Reference gene is positive	2.21	3.58			47
255;132;197;238	D12	pCHF3-4	DCL3		-	-	-	Unchecked	Negative control	Unknown	Target	Unknown	D10	-	-	-	-	-	-	SYBR Green I		Replicate group contains positives and negatives., Reference gene is positive	0.01	0.27			48
255;34;176;146	E1	pCHF3-P2-1	Actin		19.65	19.65	0.06	Unchecked	Unknown	Unknown	Reference	Unknown	E1	-	-	-	-	-	-	SYBR Green I		None	1.77	5.32			49
255;34;176;146	E2	pCHF3-P2-1	Actin		19.6	19.65	0.06	Unchecked	Unknown	Unknown	Reference	Unknown	E1	-	-	-	-	-	-	SYBR Green I		None	1.75	5.2			50
255;34;176;146	E3	pCHF3-P2-1	Actin		19.71	19.65	0.06	Unchecked	Unknown	Unknown	Reference	Unknown	E1	-	-	-	-	-	-	SYBR Green I		None	1.76	5.25			51
255;34;176;146	E4	pCHF3-P2-1	ROS1		21.71	21.73	0.04	Unchecked	Unknown	Unknown	Target	Unknown	E4	0.2404	0.009176	0.9526	0.05525	-	-	SYBR Green I		None	1.95	5.29			52
255;34;176;146	E5	pCHF3-P2-1	ROS1		21.7	21.73	0.04	Unchecked	Unknown	Unknown	Target	Unknown	E4	0.242	0.00924	0.9593	0.05563	-	-	SYBR Green I		None	2.01	5.37			53
255;34;176;146	E6	pCHF3-P2-1	ROS1		21.77	21.73	0.04	Unchecked	Unknown	Unknown	Target	Unknown	E4	0.2306	0.008802	0.9138	0.053	-	-	SYBR Green I		None	2.08	5.45			54
255;34;176;146	E7	pCHF3-P2-1	ROS2		23.09	23.17	0.07	Unchecked	Unknown	Unknown	Target	Unknown	E7	0.09235	0.003526	1.005	0.06017	-	-	SYBR Green I		None	1.93	5.28			55
255;34;176;146	E8	pCHF3-P2-1	ROS2		23.23	23.17	0.07	Unchecked	Unknown	Unknown	Target	Unknown	E7	0.08381	0.0032	0.9117	0.05461	-	-	SYBR Green I		None	2.02	5.41			56
255;34;176;146	E9	pCHF3-P2-1	ROS2		23.19	23.17	0.07	Unchecked	Unknown	Unknown	Target	Unknown	E7	0.08617	0.00329	0.9374	0.05614	-	-	SYBR Green I		None	2	5.37			57
255;34;176;146	E10	pCHF3-P2-1	DCL3		-	-	-	Unchecked	Unknown	Unknown	Target	Unknown	E10	0	-	-	-	-	-	SYBR Green I		None	0.01	0.48			58
255;34;176;146	E11	pCHF3-P2-1	DCL3		-	-	-	Unchecked	Unknown	Unknown	Target	Unknown	E10	0	-	-	-	-	-	SYBR Green I		None	0.06	0.24			59
255;34;176;146	E12	pCHF3-P2-1	DCL3		-	-	-	Unchecked	Unknown	Unknown	Target	Unknown	E10	0	-	-	-	-	-	SYBR Green I		None	0.03	0.1			60
255;34;176;146	F1	pCHF3-P2-2	Actin		19.21	19.16	0.05	Unchecked	Unknown	Unknown	Reference	Unknown	F1	-	-	-	-	-	-	SYBR Green I		None	1.8	5.32			61
255;34;176;146	F2	pCHF3-P2-2	Actin		19.16	19.16	0.05	Unchecked	Unknown	Unknown	Reference	Unknown	F1	-	-	-	-	-	-	SYBR Green I		None	1.58	4.99			62
255;34;176;146	F3	pCHF3-P2-2	Actin		19.12	19.16	0.05	Unchecked	Unknown	Unknown	Reference	Unknown	F1	-	-	-	-	-	-	SYBR Green I		None	1.62	5.02			63
255;34;176;146	F4	pCHF3-P2-2	ROS1		20.83	20.85	0.05	Unchecked	Unknown	Unknown	Target	Unknown	F4	0.315	0.009845	1.248	0.06702	-	-	SYBR Green I		None	1.87	5.25			64
255;34;176;146	F5	pCHF3-P2-2	ROS1		20.81	20.85	0.05	Unchecked	Unknown	Unknown	Target	Unknown	F4	0.3194	0.009982	1.266	0.06796	-	-	SYBR Green I		None	1.91	5.29			65
255;34;176;146	F6	pCHF3-P2-2	ROS1		20.91	20.85	0.05	Unchecked	Unknown	Unknown	Target	Unknown	F4	0.298	0.009314	1.181	0.06341	-	-	SYBR Green I		None	1.9	5.26			66
255;34;176;146	F7	pCHF3-P2-2	ROS2		22.27	22.24	0.04	Unchecked	Unknown	Unknown	Target	Unknown	F7	0.1161	0.003629	1.263	0.07039	-	-	SYBR Green I		None	1.85	5.24			67
255;34;176;146	F8	pCHF3-P2-2	ROS2		22.26	22.24	0.04	Unchecked	Unknown	Unknown	Target	Unknown	F7	0.1169	0.003654	1.272	0.07088	-	-	SYBR Green I		None	1.98	5.4			68
255;34;176;146	F9	pCHF3-P2-2	ROS2		22.19	22.24	0.04	Unchecked	Unknown	Unknown	Target	Unknown	F7	0.1227	0.003835	1.335	0.0744	-	-	SYBR Green I		None	1.94	5.35			69
255;34;176;146	F10	pCHF3-P2-2	DCL3		-	-	-	Unchecked	Unknown	Unknown	Target	Unknown	F10	0	-	-	-	-	-	SYBR Green I		None	0.05	0.32			70
255;34;176;146	F11	pCHF3-P2-2	DCL3		-	-	-	Unchecked	Unknown	Unknown	Target	Unknown	F10	0	-	-	-	-	-	SYBR Green I		None	0.04	0.26			71
255;34;176;146	F12	pCHF3-P2-2	DCL3		-	-	-	Unchecked	Unknown	Unknown	Target	Unknown	F10	0	-	-	-	-	-	SYBR Green I		None	0.05	0.27			72
255;34;176;146	G1	pCHF3-P2-3	Actin		19.6	19.55	0.05	Unchecked	Unknown	Run Calibrator	Reference	Unknown	G1	-	-	-	-	-	-	SYBR Green I		None	2.15	5.72			73
255;34;176;146	G2	pCHF3-P2-3	Actin		19.5	19.55	0.05	Unchecked	Unknown	Run Calibrator	Reference	Unknown	G1	-	-	-	-	-	-	SYBR Green I		None	2.04	5.6			74
255;34;176;146	G3	pCHF3-P2-3	Actin		19.54	19.55	0.05	Unchecked	Unknown	Run Calibrator	Reference	Unknown	G1	-	-	-	-	-	-	SYBR Green I		None	2.07	5.63			75
255;34;176;146	G4	pCHF3-P2-3	ROS1		21.49	21.53	0.04	Unchecked	Unknown	Run Calibrator	Target	Unknown	G4	0.26	0.009071	1.03	0.05759	-	-	SYBR Green I		None	2.16	5.54			76
255;34;176;146	G5	pCHF3-P2-3	ROS1		21.55	21.53	0.04	Unchecked	Unknown	Run Calibrator	Target	Unknown	G4	0.2494	0.008702	0.9885	0.05524	-	-	SYBR Green I		None	2.12	5.5			77
255;34;176;146	G6	pCHF3-P2-3	ROS1		21.56	21.53	0.04	Unchecked	Unknown	Run Calibrator	Target	Unknown	G4	0.2477	0.008642	0.9817	0.05486	-	-	SYBR Green I		None	2.12	5.49			78
255;34;176;146	G7	pCHF3-P2-3	ROS2		22.94	22.99	0.04	Unchecked	Unknown	Run Calibrator	Target	Unknown	G7	0.09517	0.00332	1.035	0.05989	-	-	SYBR Green I		None	2.16	5.54			79
255;34;176;146	G8	pCHF3-P2-3	ROS2		23.02	22.99	0.04	Unchecked	Unknown	Run Calibrator	Target	Unknown	G7	0.09004	0.003141	0.9794	0.05666	-	-	SYBR Green I		None	2.28	5.63			80
255;34;176;146	G9	pCHF3-P2-3	ROS2		23.01	22.99	0.04	Unchecked	Unknown	Run Calibrator	Target	Unknown	G7	0.09066	0.003163	0.9862	0.05706	-	-	SYBR Green I		None	2.25	5.62			81
255;34;176;146	G10	pCHF3-P2-3	DCL3		34.56	34.56	0	Unchecked	Unknown	Run Calibrator	Target	Unknown	G10	3.024e-05	1.055e-06	1	0.04934	-	-	SYBR Green I		Replicate group contains positives and negatives.	2.16	3.02			82
255;34;176;146	G11	pCHF3-P2-3	DCL3		-	-	-	Unchecked	Unknown	Run Calibrator	Target	Unknown	G10	0	-	-	-	-	-	SYBR Green I		Replicate group contains positives and negatives.	0.01	0.35			83
255;34;176;146	G12	pCHF3-P2-3	DCL3		-	-	-	Unchecked	Unknown	Run Calibrator	Target	Unknown	G10	0	-	-	-	-	-	SYBR Green I		Replicate group contains positives and negatives.	0.13	0.25			84
255;34;176;146	H1	pCHF3-P2-4	Actin		19.66	19.71	0.05	Unchecked	Unknown	Unknown	Reference	Unknown	H1	-	-	-	-	-	-	SYBR Green I		None	2.02	5.51			85
255;34;176;146	H2	pCHF3-P2-4	Actin		19.73	19.71	0.05	Unchecked	Unknown	Unknown	Reference	Unknown	H1	-	-	-	-	-	-	SYBR Green I		None	2.11	5.62			86
255;34;176;146	H3	pCHF3-P2-4	Actin		19.75	19.71	0.05	Unchecked	Unknown	Unknown	Reference	Unknown	H1	-	-	-	-	-	-	SYBR Green I		None	2.08	5.6			87
255;34;176;146	H4	pCHF3-P2-4	ROS1		22.33	22.38	0.06	Unchecked	Unknown	Unknown	Target	Unknown	H4	0.163	0.005341	0.6462	0.03527	-	-	SYBR Green I		None	2.17	5.57			88
255;34;176;146	H5	pCHF3-P2-4	ROS1		22.37	22.38	0.06	Unchecked	Unknown	Unknown	Target	Unknown	H4	0.1586	0.005195	0.6285	0.0343	-	-	SYBR Green I		None	2.06	5.43			89
255;34;176;146	H6	pCHF3-P2-4	ROS1		22.45	22.38	0.06	Unchecked	Unknown	Unknown	Target	Unknown	H4	0.15	0.004915	0.5946	0.03245	-	-	SYBR Green I		None	2.07	5.44			90
255;34;176;146	H7	pCHF3-P2-4	ROS2		23.31	23.2	0.09	Unchecked	Unknown	Unknown	Target	Unknown	H7	0.08266	0.002708	0.8992	0.05089	-	-	SYBR Green I		None	2.32	5.71			91
255;34;176;146	H8	pCHF3-P2-4	ROS2		23.16	23.2	0.09	Unchecked	Unknown	Unknown	Target	Unknown	H7	0.09172	0.003004	0.9977	0.05646	-	-	SYBR Green I		None	2.17	5.55			92
255;34;176;146	H9	pCHF3-P2-4	ROS2		23.14	23.2	0.09	Unchecked	Unknown	Unknown	Target	Unknown	H7	0.093	0.003046	1.012	0.05725	-	-	SYBR Green I		None	2.26	5.67			93
255;34;176;146	H10	pCHF3-P2-4	DCL3		-	-	-	Unchecked	Unknown	Unknown	Target	Unknown	H10	0	-	-	-	-	-	SYBR Green I		None	0.06	0.31			94
255;34;176;146	H11	pCHF3-P2-4	DCL3		-	-	-	Unchecked	Unknown	Unknown	Target	Unknown	H10	0	-	-	-	-	-	SYBR Green I		None	0.04	0.29			95
255;34;176;146	H12	pCHF3-P2-4	DCL3		-	-	-	Unchecked	Unknown	Unknown	Target	Unknown	H10	0	-	-	-	-	-	SYBR Green I		None	0.07	0.39			96
