# Supplementary material for: The P2 nucleic acid binding protein of Sugarcane bacilliform virus is a viral pathogenic factor
Source: PeerJ. 2024 Feb 20;12:e16982. doi: 10.7717/peerj.16982 (PMC10885806; doi:10.7717/peerj.16982)
Supplement: Supplemental Information 9 — The uncropped gels of restriction endonuclease digestion assays and raw data of Real-Time Quantitative PCR. [file peerj-12-16982-s009.zip › 1222 P2 PVX Methylation 03 - Rel Quant.xlsx]

## Sheet: raw data
Color	Position	Sample Name	Gene Name	Condition Name	Cq	Cq Mean	Cq Error	Excluded	Sample Type	Sample Type RQ	Gene Type	Condition Type	Replicate Group	Ratio	Ratio Error	Normalized Ratio	Normalized Ratio Error	Scaled Ratio	Scaled Ratio Error	Dye	Edited Call	Failure	Slope	EPF	Notes	Sample Prep Notes	Number
255;132;197;238	A1	PVX-1	Actin		20.92	20.77	0.16	Unchecked	Negative control	Unknown	Reference	Unknown	A1	-	-	-	-	-	-	SYBR Green I		Neg Ctrl is positive	3.58	6.61			1
255;132;197;238	A2	PVX-1	Actin		20.79	20.77	0.16	Unchecked	Negative control	Unknown	Reference	Unknown	A1	-	-	-	-	-	-	SYBR Green I		Neg Ctrl is positive	3.63	6.66			2
255;132;197;238	A3	PVX-1	Actin		20.61	20.77	0.16	Unchecked	Negative control	Unknown	Reference	Unknown	A1	-	-	-	-	-	-	SYBR Green I		Neg Ctrl is positive	3.63	6.66			3
255;132;197;238	A4	PVX-1	DCL3		-	-	-	Unchecked	Negative control	Unknown	Target	Unknown	A4	-	-	-	-	-	-	SYBR Green I		Replicate group contains positives and negatives., Reference gene is positive	0.02	-0.12			4
255;132;197;238	A5	PVX-1	DCL3		-	-	-	Unchecked	Negative control	Unknown	Target	Unknown	A4	-	-	-	-	-	-	SYBR Green I		Replicate group contains positives and negatives., Reference gene is positive	0	0			5
255;132;197;238	A6	PVX-1	DCL3		35.7	35.7	0	Unchecked	Negative control	Unknown	Target	Unknown	A4	-	-	-	-	-	-	SYBR Green I		Neg Ctrl is positive, Replicate group contains positives and negatives., Reference gene is positive	3.44	2.34			6
255;132;197;238	A7	PVX-1	AGO1		24.87	24.77	0.32	Unchecked	Negative control	Unknown	Target	Unknown	A7	-	-	-	-	-	-	SYBR Green I		Neg Ctrl is positive, Reference gene is positive	2.47	5.95			7
255;132;197;238	A8	PVX-1	AGO1		25.03	24.77	0.32	Unchecked	Negative control	Unknown	Target	Unknown	A7	-	-	-	-	-	-	SYBR Green I		Neg Ctrl is positive, Reference gene is positive	2.62	6.09			8
255;132;197;238	A9	PVX-1	AGO1		24.41	24.77	0.32	Unchecked	Negative control	Unknown	Target	Unknown	A7	-	-	-	-	-	-	SYBR Green I		Neg Ctrl is positive, Reference gene is positive	2.57	6.02			9
255;132;197;238	A10	PVX-1	AGO4		24.49	24.54	0.35	Unchecked	Negative control	Unknown	Target	Unknown	A10	-	-	-	-	-	-	SYBR Green I		Neg Ctrl is positive, Reference gene is positive	2.91	6.34			10
255;132;197;238	A11	PVX-1	AGO4		24.91	24.54	0.35	Unchecked	Negative control	Unknown	Target	Unknown	A10	-	-	-	-	-	-	SYBR Green I		Neg Ctrl is positive, Reference gene is positive	3.07	6.47			11
255;132;197;238	A12	PVX-1	AGO4		24.22	24.54	0.35	Unchecked	Negative control	Unknown	Target	Unknown	A10	-	-	-	-	-	-	SYBR Green I		Neg Ctrl is positive, Reference gene is positive	2.97	6.4			12
255;66;41;24	B1	PVX-2	Actin		20.85	20.58	0.33	Unchecked	Negative control	Unknown	Reference	Unknown	B1	-	-	-	-	-	-	SYBR Green I		Neg Ctrl is positive	3.73	6.7			13
255;66;41;24	B2	PVX-2	Actin		20.68	20.58	0.33	Unchecked	Negative control	Unknown	Reference	Unknown	B1	-	-	-	-	-	-	SYBR Green I		Neg Ctrl is positive	3.83	6.76			14
255;66;41;24	B3	PVX-2	Actin		20.22	20.58	0.33	Unchecked	Negative control	Unknown	Reference	Unknown	B1	-	-	-	-	-	-	SYBR Green I		Neg Ctrl is positive	3.59	6.66			15
255;66;41;24	B4	PVX-2	DCL3		-	-	-	Unchecked	Negative control	Unknown	Target	Unknown	B4	-	-	-	-	-	-	SYBR Green I		Replicate group contains positives and negatives., Reference gene is positive	0.01	0.13			16
255;66;41;24	B5	PVX-2	DCL3		33.56	33.25	0.44	Unchecked	Negative control	Unknown	Target	Unknown	B4	-	-	-	-	-	-	SYBR Green I		Neg Ctrl is positive, Replicate group contains positives and negatives., Reference gene is positive	3.79	4.35			17
255;66;41;24	B6	PVX-2	DCL3		32.94	33.25	0.44	Unchecked	Negative control	Unknown	Target	Unknown	B4	-	-	-	-	-	-	SYBR Green I		Neg Ctrl is positive, Replicate group contains positives and negatives., Reference gene is positive	3.68	5.12			18
255;66;41;24	B7	PVX-2	AGO1		24.93	24.94	0.06	Unchecked	Negative control	Unknown	Target	Unknown	B7	-	-	-	-	-	-	SYBR Green I		Neg Ctrl is positive, Reference gene is positive	2.61	6.07			19
255;66;41;24	B8	PVX-2	AGO1		25	24.94	0.06	Unchecked	Negative control	Unknown	Target	Unknown	B7	-	-	-	-	-	-	SYBR Green I		Neg Ctrl is positive, Reference gene is positive	2.6	6.06			20
255;66;41;24	B9	PVX-2	AGO1		24.89	24.94	0.06	Unchecked	Negative control	Unknown	Target	Unknown	B7	-	-	-	-	-	-	SYBR Green I		Neg Ctrl is positive, Reference gene is positive	2.63	6.11			21
255;66;41;24	B10	PVX-2	AGO4		24.63	24.65	0.12	Unchecked	Negative control	Unknown	Target	Unknown	B10	-	-	-	-	-	-	SYBR Green I		Neg Ctrl is positive, Reference gene is positive	3.07	6.47			22
255;66;41;24	B11	PVX-2	AGO4		24.78	24.65	0.12	Unchecked	Negative control	Unknown	Target	Unknown	B10	-	-	-	-	-	-	SYBR Green I		Neg Ctrl is positive, Reference gene is positive	1.81	5.06			23
255;66;41;24	B12	PVX-2	AGO4		24.54	24.65	0.12	Unchecked	Negative control	Unknown	Target	Unknown	B10	-	-	-	-	-	-	SYBR Green I		Neg Ctrl is positive, Reference gene is positive	2.54	6.04			24
255;234;79;79	C1	PVX-3	Actin		20.5	20.7	0.2	Unchecked	Negative control	Unknown	Reference	Unknown	C1	-	-	-	-	-	-	SYBR Green I		Neg Ctrl is positive	3.58	6.65			25
255;234;79;79	C2	PVX-3	Actin		20.89	20.7	0.2	Unchecked	Negative control	Unknown	Reference	Unknown	C1	-	-	-	-	-	-	SYBR Green I		Neg Ctrl is positive	3.59	6.62			26
255;234;79;79	C3	PVX-3	Actin		20.71	20.7	0.2	Unchecked	Negative control	Unknown	Reference	Unknown	C1	-	-	-	-	-	-	SYBR Green I		Neg Ctrl is positive	3.77	6.71			27
255;234;79;79	C4	PVX-3	DCL3		-	-	-	Unchecked	Negative control	Unknown	Target	Unknown	C4	-	-	-	-	-	-	SYBR Green I		Replicate group contains positives and negatives., Reference gene is positive	0.36	0.63			28
255;234;79;79	C5	PVX-3	DCL3		31.29	31.29	0	Unchecked	Negative control	Unknown	Target	Unknown	C4	-	-	-	-	-	-	SYBR Green I		Neg Ctrl is positive, Replicate group contains positives and negatives., Reference gene is positive	3.89	6.38			29
255;234;79;79	C6	PVX-3	DCL3		-	-	-	Unchecked	Negative control	Unknown	Target	Unknown	C4	-	-	-	-	-	-	SYBR Green I		Replicate group contains positives and negatives., Reference gene is positive	0.04	0.14			30
255;234;79;79	C7	PVX-3	AGO1		25.13	25.27	0.31	Unchecked	Negative control	Unknown	Target	Unknown	C7	-	-	-	-	-	-	SYBR Green I		Neg Ctrl is positive, Reference gene is positive	2.53	6.01			31
255;234;79;79	C8	PVX-3	AGO1		25.06	25.27	0.31	Unchecked	Negative control	Unknown	Target	Unknown	C7	-	-	-	-	-	-	SYBR Green I		Neg Ctrl is positive, Reference gene is positive	2.65	6.1			32
255;234;79;79	C9	PVX-3	AGO1		25.62	25.27	0.31	Unchecked	Negative control	Unknown	Target	Unknown	C7	-	-	-	-	-	-	SYBR Green I		Neg Ctrl is positive, Reference gene is positive	2.59	6.06			33
255;234;79;79	C10	PVX-3	AGO4		24.76	24.65	0.13	Unchecked	Negative control	Unknown	Target	Unknown	C10	-	-	-	-	-	-	SYBR Green I		Neg Ctrl is positive, Reference gene is positive	3	6.4			34
255;234;79;79	C11	PVX-3	AGO4		24.68	24.65	0.13	Unchecked	Negative control	Unknown	Target	Unknown	C10	-	-	-	-	-	-	SYBR Green I		Neg Ctrl is positive, Reference gene is positive	2.26	5.54			35
255;234;79;79	C12	PVX-3	AGO4		24.51	24.65	0.13	Unchecked	Negative control	Unknown	Target	Unknown	C10	-	-	-	-	-	-	SYBR Green I		Neg Ctrl is positive, Reference gene is positive	3.11	6.49			36
255;47;73;113	D1	PVX-P2-1	Actin		20.56	20.61	0.05	Unchecked	Unknown	Unknown	Reference	Unknown	D1	-	-	-	-	-	-	SYBR Green I		None	3.47	6.58			37
255;47;73;113	D2	PVX-P2-1	Actin		20.6	20.61	0.05	Unchecked	Unknown	Unknown	Reference	Unknown	D1	-	-	-	-	-	-	SYBR Green I		None	3.57	6.64			38
255;47;73;113	D3	PVX-P2-1	Actin		20.66	20.61	0.05	Unchecked	Unknown	Unknown	Reference	Unknown	D1	-	-	-	-	-	-	SYBR Green I		None	3.89	6.85			39
255;47;73;113	D4	PVX-P2-1	DCL3		37.31	37.27	0.06	Unchecked	Unknown	Unknown	Target	Unknown	D4	9.371e-06	3.269e-07	-	-	-	-	SYBR Green I		Replicate group contains positives and negatives.	0.72	1.08			40
255;47;73;113	D5	PVX-P2-1	DCL3		-	-	-	Unchecked	Unknown	Unknown	Target	Unknown	D4	0	-	-	-	-	-	SYBR Green I		Replicate group contains positives and negatives.	0.05	0.12			41
255;47;73;113	D6	PVX-P2-1	DCL3		37.22	37.27	0.06	Unchecked	Unknown	Unknown	Target	Unknown	D4	9.974e-06	3.48e-07	-	-	-	-	SYBR Green I		Replicate group contains positives and negatives.	0.63	1.02			42
255;47;73;113	D7	PVX-P2-1	AGO1		24.92	24.62	0.27	Unchecked	Unknown	Unknown	Target	Unknown	D7	0.0503	0.001755	-	-	-	-	SYBR Green I		None	2.6	6.04			43
255;47;73;113	D8	PVX-P2-1	AGO1		24.53	24.62	0.27	Unchecked	Unknown	Unknown	Target	Unknown	D7	0.06591	0.002299	-	-	-	-	SYBR Green I		None	2.68	6.11			44
255;47;73;113	D9	PVX-P2-1	AGO1		24.4	24.62	0.27	Unchecked	Unknown	Unknown	Target	Unknown	D7	0.07213	0.002516	-	-	-	-	SYBR Green I		None	2.68	6.11			45
255;47;73;113	D10	PVX-P2-1	AGO4		24.44	24.51	0.08	Unchecked	Unknown	Unknown	Target	Unknown	D10	0.07015	0.002448	-	-	-	-	SYBR Green I		None	3.21	6.55			46
255;47;73;113	D11	PVX-P2-1	AGO4		24.49	24.51	0.08	Unchecked	Unknown	Unknown	Target	Unknown	D10	0.06776	0.002364	-	-	-	-	SYBR Green I		None	2.87	6.3			47
255;47;73;113	D12	PVX-P2-1	AGO4		24.59	24.51	0.08	Unchecked	Unknown	Unknown	Target	Unknown	D10	0.06323	0.002206	-	-	-	-	SYBR Green I		None	2.94	6.36			48
255;34;176;146	E1	PVX-P2-2	Actin		20.78	20.88	0.09	Unchecked	Unknown	Unknown	Reference	Unknown	E1	-	-	-	-	-	-	SYBR Green I		None	3.76	6.8			49
255;34;176;146	E2	PVX-P2-2	Actin		20.89	20.88	0.09	Unchecked	Unknown	Unknown	Reference	Unknown	E1	-	-	-	-	-	-	SYBR Green I		None	3.68	6.75			50
255;34;176;146	E3	PVX-P2-2	Actin		20.96	20.88	0.09	Unchecked	Unknown	Unknown	Reference	Unknown	E1	-	-	-	-	-	-	SYBR Green I		None	3.66	6.7			51
255;34;176;146	E4	PVX-P2-2	DCL3		35.64	36.39	1.06	Unchecked	Unknown	Unknown	Target	Unknown	E4	3.596e-05	2.262e-06	-	-	-	-	SYBR Green I		Replicate group contains positives and negatives.	1.22	1.8			52
255;34;176;146	E5	PVX-P2-2	DCL3		37.14	36.39	1.06	Unchecked	Unknown	Unknown	Target	Unknown	E4	1.271e-05	7.996e-07	-	-	-	-	SYBR Green I		Replicate group contains positives and negatives.	0.74	1.16			53
255;34;176;146	E6	PVX-P2-2	DCL3		-	-	-	Unchecked	Unknown	Unknown	Target	Unknown	E4	0	-	-	-	-	-	SYBR Green I		Replicate group contains positives and negatives.	0.13	0.29			54
255;34;176;146	E7	PVX-P2-2	AGO1		24.22	24.44	0.2	Unchecked	Unknown	Unknown	Target	Unknown	E7	0.09853	0.006197	-	-	-	-	SYBR Green I		None	2.58	6.02			55
255;34;176;146	E8	PVX-P2-2	AGO1		24.47	24.44	0.2	Unchecked	Unknown	Unknown	Target	Unknown	E7	0.08285	0.005211	-	-	-	-	SYBR Green I		None	2.72	6.15			56
255;34;176;146	E9	PVX-P2-2	AGO1		24.62	24.44	0.2	Unchecked	Unknown	Unknown	Target	Unknown	E7	0.07467	0.004696	-	-	-	-	SYBR Green I		None	2.72	6.12			57
255;34;176;146	E10	PVX-P2-2	AGO4		24.95	25.04	0.13	Unchecked	Unknown	Unknown	Target	Unknown	E10	0.0594	0.003736	-	-	-	-	SYBR Green I		None	2.82	6			58
255;34;176;146	E11	PVX-P2-2	AGO4		24.98	25.04	0.13	Unchecked	Unknown	Unknown	Target	Unknown	E10	0.05818	0.003659	-	-	-	-	SYBR Green I		None	2.71	6.16			59
255;34;176;146	E12	PVX-P2-2	AGO4		25.18	25.04	0.13	Unchecked	Unknown	Unknown	Target	Unknown	E10	0.05065	0.003186	-	-	-	-	SYBR Green I		None	2.81	6.27			60
255;205;18;55	F1	PVX-P2-3	Actin		20.65	20.65	0.01	Unchecked	Unknown	Unknown	Reference	Unknown	F1	-	-	-	-	-	-	SYBR Green I		None	3.51	6.7			61
255;205;18;55	F2	PVX-P2-3	Actin		20.65	20.65	0.01	Unchecked	Unknown	Unknown	Reference	Unknown	F1	-	-	-	-	-	-	SYBR Green I		None	3.19	6.57			62
255;205;18;55	F3	PVX-P2-3	Actin		20.64	20.65	0.01	Unchecked	Unknown	Unknown	Reference	Unknown	F1	-	-	-	-	-	-	SYBR Green I		None	3.32	6.6			63
255;205;18;55	F4	PVX-P2-3	DCL3		34.79	35.59	1.13	Unchecked	Unknown	Unknown	Target	Unknown	F4	5.526e-05	2.212e-07	-	-	-	-	SYBR Green I		Replicate group contains positives and negatives.	3.47	3.32			64
255;205;18;55	F5	PVX-P2-3	DCL3		36.39	35.59	1.13	Unchecked	Unknown	Unknown	Target	Unknown	F4	1.823e-05	7.295e-08	-	-	-	-	SYBR Green I		Replicate group contains positives and negatives.	2.57	2.09			65
255;205;18;55	F6	PVX-P2-3	DCL3		-	-	-	Unchecked	Unknown	Unknown	Target	Unknown	F4	0	-	-	-	-	-	SYBR Green I		Replicate group contains positives and negatives.	0.02	0.08			66
255;205;18;55	F7	PVX-P2-3	AGO1		24.5	24.54	0.03	Unchecked	Unknown	Unknown	Target	Unknown	F7	0.06919	0.0002769	-	-	-	-	SYBR Green I		None	2.54	6.01			67
255;205;18;55	F8	PVX-P2-3	AGO1		24.55	24.54	0.03	Unchecked	Unknown	Unknown	Target	Unknown	F7	0.06683	0.0002675	-	-	-	-	SYBR Green I		None	2.62	6.07			68
255;205;18;55	F9	PVX-P2-3	AGO1		24.56	24.54	0.03	Unchecked	Unknown	Unknown	Target	Unknown	F7	0.06637	0.0002656	-	-	-	-	SYBR Green I		None	2.62	6.07			69
255;205;18;55	F10	PVX-P2-3	AGO4		24.95	24.91	0.04	Unchecked	Unknown	Unknown	Target	Unknown	F10	0.05065	0.0002027	-	-	-	-	SYBR Green I		None	2.84	6.25			70
255;205;18;55	F11	PVX-P2-3	AGO4		24.87	24.91	0.04	Unchecked	Unknown	Unknown	Target	Unknown	F10	0.05354	0.0002142	-	-	-	-	SYBR Green I		None	2.81	6.24			71
255;205;18;55	F12	PVX-P2-3	AGO4		24.91	24.91	0.04	Unchecked	Unknown	Unknown	Target	Unknown	F10	0.05207	0.0002084	-	-	-	-	SYBR Green I		None	2.89	6.31			72
255;95;103;174	G1	Sample 73	None		-	-	-	Unchecked	Unknown	Unknown	Target	Unknown		0	-	-	-	-	-	SYBR Green I		No ratio because no reference gene defined	0.01	0.09			73
255;205;18;55	G2	Sample 74	None		-	-	-	Unchecked	Unknown	Unknown	Target	Unknown		0	-	-	-	-	-	SYBR Green I		No ratio because no reference gene defined	0.01	0.06			74
255;34;176;146	G3	Sample 75	None		-	-	-	Unchecked	Unknown	Unknown	Target	Unknown		0	-	-	-	-	-	SYBR Green I		No ratio because no reference gene defined	0.01	0.03			75
255;47;73;113	G4	Sample 76	None		-	-	-	Unchecked	Unknown	Unknown	Target	Unknown		0	-	-	-	-	-	SYBR Green I		No ratio because no reference gene defined	0.01	0.05			76
255;234;79;79	G5	Sample 77	None		-	-	-	Unchecked	Unknown	Unknown	Target	Unknown		0	-	-	-	-	-	SYBR Green I		No ratio because no reference gene defined	0.01	0.05			77
255;66;41;24	G6	Sample 78	None		-	-	-	Unchecked	Unknown	Unknown	Target	Unknown		0	-	-	-	-	-	SYBR Green I		No ratio because no reference gene defined	0.01	0.02			78
255;132;197;238	G7	Sample 79	None		-	-	-	Unchecked	Unknown	Unknown	Target	Unknown		0	-	-	-	-	-	SYBR Green I		No ratio because no reference gene defined	0.02	0.09			79
255;103;103;103	G8	Sample 80	None		-	-	-	Unchecked	Unknown	Unknown	Target	Unknown		0	-	-	-	-	-	SYBR Green I		No ratio because no reference gene defined	0.02	0.08			80
255;242;138;21	G9	Sample 81	None		-	-	-	Unchecked	Unknown	Unknown	Target	Unknown		0	-	-	-	-	-	SYBR Green I		No ratio because no reference gene defined	0.02	0.08			81
255;250;215;15	G10	Sample 82	None		-	-	-	Unchecked	Unknown	Unknown	Target	Unknown		0	-	-	-	-	-	SYBR Green I		No ratio because no reference gene defined	0.01	0.07			82
255;103;154;47	G11	Sample 83	None		-	-	-	Unchecked	Unknown	Unknown	Target	Unknown		0	-	-	-	-	-	SYBR Green I		No ratio because no reference gene defined	0.02	0.12			83
255;180;73;149	G12	Sample 84	None		-	-	-	Unchecked	Unknown	Unknown	Target	Unknown		0	-	-	-	-	-	SYBR Green I		No ratio because no reference gene defined	0.02	0.07			84
255;180;73;149	H1	Sample 85	None		-	-	-	Unchecked	Unknown	Unknown	Target	Unknown		0	-	-	-	-	-	SYBR Green I		No ratio because no reference gene defined	0.02	0.13			85
255;95;103;174	H2	Sample 86	None		-	-	-	Unchecked	Unknown	Unknown	Target	Unknown		0	-	-	-	-	-	SYBR Green I		No ratio because no reference gene defined	0.01	0.03			86
255;205;18;55	H3	Sample 87	None		-	-	-	Unchecked	Unknown	Unknown	Target	Unknown		0	-	-	-	-	-	SYBR Green I		No ratio because no reference gene defined	0.01	0.04			87
255;34;176;146	H4	Sample 88	None		-	-	-	Unchecked	Unknown	Unknown	Target	Unknown		0	-	-	-	-	-	SYBR Green I		No ratio because no reference gene defined	0	0.01			88
255;47;73;113	H5	Sample 89	None		-	-	-	Unchecked	Unknown	Unknown	Target	Unknown		0	-	-	-	-	-	SYBR Green I		No ratio because no reference gene defined	0	0.06			89
255;234;79;79	H6	Sample 90	None		-	-	-	Unchecked	Unknown	Unknown	Target	Unknown		0	-	-	-	-	-	SYBR Green I		No ratio because no reference gene defined	0.01	0.08			90
255;66;41;24	H7	Sample 91	None		-	-	-	Unchecked	Unknown	Unknown	Target	Unknown		0	-	-	-	-	-	SYBR Green I		No ratio because no reference gene defined	0.02	0.07			91
255;132;197;238	H8	Sample 92	None		-	-	-	Unchecked	Unknown	Unknown	Target	Unknown		0	-	-	-	-	-	SYBR Green I		No ratio because no reference gene defined	0.01	0.04			92
255;103;103;103	H9	Sample 93	None		-	-	-	Unchecked	Unknown	Unknown	Target	Unknown		0	-	-	-	-	-	SYBR Green I		No ratio because no reference gene defined	0.01	0.06			93
255;242;138;21	H10	Sample 94	None		-	-	-	Unchecked	Unknown	Unknown	Target	Unknown		0	-	-	-	-	-	SYBR Green I		No ratio because no reference gene defined	0.01	0.06			94
255;250;215;15	H11	Sample 95	None		-	-	-	Unchecked	Unknown	Unknown	Target	Unknown		0	-	-	-	-	-	SYBR Green I		No ratio because no reference gene defined	0.01	0.04			95
255;103;154;47	H12	Sample 96	None		-	-	-	Unchecked	Unknown	Unknown	Target	Unknown		0	-	-	-	-	-	SYBR Green I		No ratio because no reference gene defined	0.03	0.14			96
