# Supplementary material for: The P2 nucleic acid binding protein of Sugarcane bacilliform virus is a viral pathogenic factor
Source: PeerJ. 2024 Feb 20;12:e16982. doi: 10.7717/peerj.16982 (PMC10885806; doi:10.7717/peerj.16982)
Supplement: Supplemental Information 13 [file peerj-12-16982-s013.zip]

Archive with 4 entries (3 files):
- DAB staining/
- DAB staining/4.png
- DAB staining/6.png
- DAB staining/2.png
