# Supplementary material for: The P2 nucleic acid binding protein of Sugarcane bacilliform virus is a viral pathogenic factor
Source: PeerJ. 2024 Feb 20;12:e16982. doi: 10.7717/peerj.16982 (PMC10885806; doi:10.7717/peerj.16982)
Supplement: Supplemental Information 14 [file peerj-12-16982-s014.zip]

Archive with 9 entries (6 files):
- Western blot/
- Western blot/PVX-P2 WB 1st trial/
- Western blot/PVX-P2 WB 1st trial/10dpi-a-CP.jpeg
- Western blot/PVX-P2 WB 1st trial/10dpi-Rubisco.png
- Western blot/PVX-P2 WB 1st trial/20dpi-a-CP.jpeg
- Western blot/PVX-P2 WB 1st trial/20dpi-Rubisco.png
- Western blot/PVX-P2 WB 1st trial/PVX-P2 WB.png
- Western blot/PVX-P2 WB 2nd trial/
- Western blot/PVX-P2 WB 2nd trial/PVX-P2 WB.png
