# Supplementary material for: The P2 nucleic acid binding protein of Sugarcane bacilliform virus is a viral pathogenic factor
Source: PeerJ. 2024 Feb 20;12:e16982. doi: 10.7717/peerj.16982 (PMC10885806; doi:10.7717/peerj.16982)
Supplement: Supplemental Information 15 [file peerj-12-16982-s015.zip]

Archive with 8 entries (8 files):
- GV3101 pCB301-SCBV-enlarge.jpg
- Mock DAB staining.JPG
- Mock enlarged.JPG
- Mock.JPG
- GV3101 pCB301.jpg
- GV3101 pCB301-enlarge.jpg
- GV3101 pCB301-SCBV.jpg
- Figure S1.png
