# Supplementary material for: The P2 nucleic acid binding protein of Sugarcane bacilliform virus is a viral pathogenic factor
Source: PeerJ. 2024 Feb 20;12:e16982. doi: 10.7717/peerj.16982 (PMC10885806; doi:10.7717/peerj.16982)
Supplement: Supplemental Information 16 [file peerj-12-16982-s016.zip]

Archive with 5 entries (5 files):
- SCBV 2 DAB staining.JPG
- SCBV 3 DAB staining.JPG
- Vector DAB staining.JPG
- Mock DAB staining.JPG
- SCBV 1 DAB staining.JPG
